# Supplementary material for: Exosomal miR-940 maintains SRC-mediated oncogenic activity in cancer cells: a possible role for exosomal disposal of tumor suppressor miRNAs
Source: Oncotarget. 2017 Feb 20;8(12):20145–64. doi: 10.18632/oncotarget.15525 (PMC5386751; doi:10.18632/oncotarget.15525)
Supplement: Supplementary file 2 [file oncotarget-08-20145-s002.xls]

## Sheet: HEYA8_up
	Probe set ID	Accession	Transcript ID	EXO	Cell	FCH	P value	FDR
1	20500726	MIMAT0000421	hsa-miR-122-5p	11.44	2.11	642.76	0.000323	0.256812
2	20506837	MIMAT0005898	hsa-miR-1246	11.97	4.17	222.62	0.006867	0.349574
3	20506818	MIMAT0005880	hsa-miR-1290	8.49	2.61	58.84	0.019057	0.388043
4	20509071	MIMAT0006765	hsa-miR-1825	9.9	4.36	46.48	0.004295	0.343205
5	20518881	MIMAT0019021	hsa-miR-4487	10.02	5.19	28.58	0.004761	0.343205
6	20506882	MIMAT0005939	hsa-miR-1281	10.75	6.04	26.24	0.002376	0.332986
7	20518446	MIMAT0018196	hsa-miR-3921	7.68	3.47	18.48	0.033929	0.43937
8	20525633	MIMAT0027572	hsa-miR-6780b-5p	9.3	5.1	18.44	0.007712	0.349574
9	20525716	MIMAT0027655	hsa-miR-6877-3p	6.39	2.25	17.65	0.012748	0.364651
10	20506011	MIMAT0004983	hsa-miR-940	8.16	4.38	13.72	0.014501	0.370584
11	20518878	MIMAT0019018	hsa-miR-4484	10.73	7.04	12.89	0.003216	0.343205
12	20521783	MIMAT0022257	hsa-miR-5571-5p	6.92	3.39	11.55	0.036504	0.442058
13	20524036	MIMAT0024599	hsa-miR-6126	10.84	7.32	11.44	0.008209	0.349574
14	20526172	MIMAT0028111	hsa-miR-7107-5p	10.57	7.3	9.65	0.004494	0.343205
15	20517820	MIMAT0017990	hsa-miR-3613-5p	4.39	1.18	9.25	0.003178	0.343205
16	20525017	MIMAT0025472	hsa-miR-6508-5p	6.16	3.31	7.23	0.037535	0.442058
17	20525556	MIMAT0027495	hsa-miR-6797-3p	5.24	2.4	7.19	0.037815	0.442058
18	20526178	MIMAT0028117	hsa-miR-7110-5p	9.47	6.69	6.85	0.010283	0.349574
19	20529794	MIMAT0031011	hsa-miR-8084	6	3.33	6.38	0.029404	0.423869
20	20501282	MIMAT0000754	hsa-miR-337-3p	4.18	1.6	5.98	0.01	0.349574
21	20526861	MIMAT0028211	hsa-miR-7150	8.21	5.8	5.3	0.044209	0.442658
22	20525008	MIMAT0025463	hsa-miR-6503-3p	6.57	4.34	4.69	0.032962	0.434006
23	20520333	MIMAT0021086	hsa-miR-5094	5.72	3.52	4.61	0.036901	0.442058
24	20525016	MIMAT0025471	hsa-miR-6507-3p	3.38	1.26	4.35	0.034655	0.442058
25	20520213	MIMAT0021038	hsa-miR-548ap-3p	3.54	1.46	4.23	0.024981	0.406088
26	20518888	MIMAT0019028	hsa-miR-4493	3.55	1.48	4.21	0.007845	0.349574
27	20500141	MIMAT0000076	hsa-miR-21-5p	10.37	8.3	4.2	0.010074	0.349574
28	20506853	MIMAT0022722	hsa-miR-548g-5p	3.3	1.27	4.1	0.010658	0.349574
29	20515639	MIMAT0022733	hsa-miR-548x-5p	3.3	1.27	4.1	0.010658	0.349574
30	20518849	MIMAT0022739	hsa-miR-548aj-5p	3.3	1.27	4.1	0.010658	0.349574
31	20517812	MIMAT0017983	hsa-miR-3606-5p	3.29	1.26	4.08	0.007097	0.349574
32	20518795	MIMAT0018938	hsa-miR-548ac	4.1	2.13	3.94	0.027657	0.422738
33	20525743	MIMAT0027682	hsa-miR-6891-5p	7.69	5.71	3.93	0.033461	0.435973
34	20515601	MIMAT0015050	hsa-miR-323b-3p	3.52	1.55	3.92	0.00783	0.349574
35	20525513	MIMAT0027452	hsa-miR-6776-5p	6.48	4.51	3.91	0.022509	0.394377
36	20503855	MIMAT0002858	hsa-miR-520g-3p	3.58	1.62	3.9	0.027003	0.42005
37	20521839	MIMAT0022300	hsa-miR-5590-3p	3.9	1.95	3.86	0.0094	0.349574
38	20519573	MIMAT0019852	hsa-miR-4730	5.92	4.02	3.74	0.047062	0.450665
39	20501236	MIMAT0004688	hsa-miR-374a-3p	3.37	1.48	3.73	0.007648	0.349574
40	20504417	MIMAT0026625	hsa-miR-653-3p	3.09	1.24	3.6	0.018903	0.388043
41	20518627	MIMAT0018354	hsa-miR-548y	3.62	1.78	3.6	0.003911	0.343205
42	20525461	MIMAT0027400	hsa-miR-6750-5p	6.49	4.65	3.59	0.001801	0.332986
43	20520207	MIMAT0021030	hsa-miR-548ao-3p	3.79	1.97	3.54	0.006467	0.349574
44	20525722	MIMAT0027661	hsa-miR-6880-3p	3.33	1.55	3.43	0.016395	0.378464
45	20502123	MIMAT0004748	hsa-miR-423-5p	9.74	7.98	3.38	0.028899	0.423869
46	20519594	MIMAT0019873	hsa-miR-4742-3p	2.96	1.27	3.24	0.024701	0.406088
47	20504587	MIMAT0004185	hsa-miR-802	3.87	2.19	3.21	0.042168	0.442058
48	20509234	MIMAT0007889	hsa-miR-1914-5p	3.57	1.9	3.18	0.012848	0.364651
49	20504313	MIMAT0022708	hsa-miR-584-3p	4.74	3.09	3.15	0.041121	0.442058
50	20518836	MIMAT0018978	hsa-miR-4456	3.01	1.36	3.14	0.047111	0.450665
51	20515553	MIMAT0015013	hsa-miR-548u	3.09	1.47	3.08	0.012504	0.363552
52	20504276	MIMAT0003220	hsa-miR-556-5p	3.1	1.5	3.04	0.040723	0.442058
53	20521803	MIMAT0022264	hsa-miR-548aq-3p	3.46	1.86	3.04	0.005544	0.349574
54	20519471	MIMAT0019753	hsa-miR-4671-3p	3.12	1.52	3.03	0.010548	0.349574
55	20503815	MIMAT0002824	hsa-miR-498	4.9	3.31	3.02	0.025914	0.413854
56	20525419	MIMAT0027358	hsa-miR-6728-3p	3.54	1.98	2.95	0.037411	0.442058
57	20521843	MIMAT0022304	hsa-miR-548av-3p	3.04	1.51	2.89	0.035737	0.442058
58	20503101	MIMAT0002173	hsa-miR-483-3p	3.28	1.76	2.86	0.01023	0.349574
59	20509070	MIMAT0006764	hsa-miR-320d	10.81	9.3	2.86	0.016195	0.378464
60	20515640	MIMAT0015081	hsa-miR-548x-3p	3.56	2.04	2.86	0.007425	0.349574
61	20505792	MIMAT0004950	hsa-miR-877-3p	2.95	1.44	2.85	0.006317	0.349574
62	20519435	MIMAT0019717	hsa-miR-4652-3p	2.92	1.44	2.78	0.047871	0.452209
63	20500138	MIMAT0004492	hsa-miR-19b-2-5p	3.01	1.55	2.76	0.038875	0.442058
64	20506808	MIMAT0026736	hsa-miR-548e-5p	3.59	2.14	2.73	0.037329	0.442058
65	20522027	MIMAT0022485	hsa-miR-4666b	3.57	2.13	2.73	0.008409	0.349574
66	20517942	MIMAT0019222	hsa-miR-3682-5p	2.84	1.41	2.69	0.002279	0.332986
67	20518431	MIMAT0018184	hsa-miR-3910	5.77	4.35	2.69	0.026281	0.418606
68	20525468	MIMAT0027407	hsa-miR-6753-3p	3.66	2.26	2.64	0.001849	0.332986
69	20500778	MIMAT0000449	hsa-miR-146a-5p	11.61	10.22	2.61	0.016791	0.379201
70	20525654	MIMAT0027593	hsa-miR-6846-3p	3.17	1.8	2.58	0.025035	0.406088
71	20518797	MIMAT0018940	hsa-miR-4425	5.23	3.88	2.56	0.041523	0.442058
72	20518839	MIMAT0018981	hsa-miR-4459	9.14	7.8	2.53	0.029741	0.423869
73	20503825	MIMAT0002833	hsa-miR-520a-5p	3.05	1.72	2.52	0.02556	0.410075
74	20501172	MIMAT0002890	hsa-miR-299-5p	4.03	2.7	2.51	0.017916	0.385819
75	20525718	MIMAT0027657	hsa-miR-6878-3p	2.44	1.13	2.48	0.0134	0.364651
76	20526179	MIMAT0028118	hsa-miR-7110-3p	3.06	1.75	2.48	0.03855	0.442058
77	20525690	MIMAT0027629	hsa-miR-6864-3p	2.71	1.43	2.42	0.008033	0.349574
78	20519587	MIMAT0019866	hsa-miR-4738-5p	2.87	1.6	2.41	0.034008	0.43937
79	20517951	MIMAT0018117	hsa-miR-3689a-5p	3.06	1.81	2.38	0.007617	0.349574
80	20518427	MIMAT0018180	hsa-miR-3689b-5p	3.06	1.81	2.38	0.007617	0.349574
81	20518868	MIMAT0019009	hsa-miR-3689e	3.06	1.81	2.38	0.007617	0.349574
82	20506834	MIMAT0005895	hsa-miR-548f-3p	2.35	1.11	2.36	0.016259	0.378464
83	20525478	MIMAT0027417	hsa-miR-6758-3p	2.52	1.31	2.32	0.047396	0.451279
84	20519426	MIMAT0019708	hsa-miR-4646-3p	2.81	1.6	2.31	0.012944	0.364651
85	20504401	MIMAT0003317	hsa-miR-647	3.68	2.49	2.27	0.010344	0.349574
86	20517940	MIMAT0018108	hsa-miR-3681-5p	3.82	2.65	2.25	0.021542	0.394377
87	20504317	MIMAT0003252	hsa-miR-586	2.42	1.26	2.23	0.016428	0.378464
88	20500779	MIMAT0004608	hsa-miR-146a-3p	2.6	1.45	2.22	0.028676	0.423869
89	20519536	MIMAT0019818	hsa-miR-4712-5p	2.81	1.66	2.22	0.016998	0.379769
90	20501230	MIMAT0000723	hsa-miR-371a-3p	3.3	2.17	2.18	0.010135	0.349574
91	20519552	MIMAT0019833	hsa-miR-4720-5p	2.95	1.82	2.18	0.009149	0.349574
92	20525494	MIMAT0027433	hsa-miR-6766-3p	3.32	2.2	2.18	0.006589	0.349574
93	20525586	MIMAT0027525	hsa-miR-6812-3p	3.02	1.89	2.18	0.042316	0.442058
94	20519478	MIMAT0019760	hsa-miR-4677-5p	2.34	1.23	2.15	0.020766	0.3939
95	20517949	MIMAT0019223	hsa-miR-3688-5p	2.54	1.44	2.14	0.004008	0.343205
96	20525674	MIMAT0027613	hsa-miR-6856-3p	2.68	1.59	2.13	0.009296	0.349574
97	20518430	MIMAT0018183	hsa-miR-3909	3.49	2.41	2.12	0.032895	0.434006
98	20519481	MIMAT0019763	hsa-miR-4679	2.4	1.31	2.12	0.041441	0.442058
99	20519503	MIMAT0019784	hsa-miR-4693-5p	3.09	2.01	2.11	0.013446	0.364651
100	20500474	MIMAT0026476	hsa-miR-215-3p	2.46	1.4	2.09	0.039525	0.442058
101	20503830	MIMAT0002837	hsa-miR-519b-3p	2.58	1.52	2.09	0.019512	0.388043
102	20525520	MIMAT0027459	hsa-miR-6779-3p	2.89	1.82	2.09	0.048311	0.454315
103	20525576	MIMAT0027515	hsa-miR-6807-3p	3.01	1.96	2.07	0.036921	0.442058
104	20506854	MIMAT0005912	hsa-miR-548g-3p	2.25	1.21	2.06	0.005586	0.349574
105	20504285	MIMAT0003228	hsa-miR-564	5.61	4.58	2.04	0.045005	0.444834
106	20525380	MIMAT0025841	hsa-miR-6715a-3p	4.93	3.9	2.04	0.040514	0.442058
107	20525710	MIMAT0027649	hsa-miR-6874-3p	2.5	1.47	2.04	0.005486	0.349574
108	20511556	MIMAT0011156	hsa-miR-2114-5p	3	1.98	2.03	0.002007	0.332986
109	20518899	MIMAT0019039	hsa-miR-4503	2.93	1.91	2.03	0.038745	0.442058
110	20525584	MIMAT0027523	hsa-miR-6811-3p	2.63	1.61	2.03	0.028675	0.423869

## Sheet: HEYA8_MDR_up
	Probe set ID	Accession	Transcript ID	EXO	Cell	FCH	P value	FDR
1	20500726	MIMAT0000421	hsa-miR-122-5p	9.78	1.95	228.63	0.004913	0.350948
2	20506837	MIMAT0005898	hsa-miR-1246	11.51	4.86	100.45	0.018039	0.370562
3	20509071	MIMAT0006765	hsa-miR-1825	10.64	5.68	31.05	0.030019	0.430528
4	20518446	MIMAT0018196	hsa-miR-3921	7.88	2.93	31	0.032393	0.433586
5	20525716	MIMAT0027655	hsa-miR-6877-3p	7.58	2.79	27.73	0.039748	0.441671
6	20506882	MIMAT0005939	hsa-miR-1281	11.32	6.91	21.31	0.022833	0.39521
7	20518881	MIMAT0019021	hsa-miR-4487	9.54	5.2	20.12	0.012902	0.359811
8	20506011	MIMAT0004983	hsa-miR-940	8.94	4.8	17.55	0.002071	0.350948
9	20526172	MIMAT0028111	hsa-miR-7107-5p	11.59	7.5	16.99	0.003415	0.350948
10	20524036	MIMAT0024599	hsa-miR-6126	10.81	6.74	16.72	0.005203	0.350948
11	20525692	MIMAT0027631	hsa-miR-6865-3p	7	3.05	15.38	0.016854	0.370562
12	20518878	MIMAT0019018	hsa-miR-4484	10.53	6.66	14.59	0.01619	0.370562
13	20525633	MIMAT0027572	hsa-miR-6780b-5p	8.71	4.89	14.1	0.015031	0.365914
14	20521783	MIMAT0022257	hsa-miR-5571-5p	6.18	2.59	12.05	0.006053	0.350948
15	20525743	MIMAT0027682	hsa-miR-6891-5p	9.19	5.65	11.58	0.003092	0.350948
16	20526861	MIMAT0028211	hsa-miR-7150	9.57	6.06	11.33	0.005179	0.350948
17	20506790	MIMAT0005593	hsa-miR-1238-3p	5.19	1.75	10.86	0.006148	0.350948
18	20525426	MIMAT0027365	hsa-miR-6732-5p	10.75	7.31	10.84	0.004517	0.350948
19	20500124	MIMAT0004486	hsa-let-7f-1-3p	6.28	2.91	10.33	0.008029	0.352681
20	20529785	MIMAT0031002	hsa-miR-8075	8.85	5.73	8.64	0.019897	0.381763
21	20526178	MIMAT0028117	hsa-miR-7110-5p	9.36	6.56	6.97	0.006465	0.350948
22	20523001	MIMAT0023694	hsa-miR-6069	5.07	2.35	6.59	0.001866	0.350948
23	20506002	MIMAT0004976	hsa-miR-933	6.33	3.74	5.99	0.007715	0.350948
24	20525681	MIMAT0027620	hsa-miR-6769b-5p	8.77	6.24	5.77	0.032426	0.433586
25	20525630	MIMAT0027569	hsa-miR-6834-3p	4.34	1.9	5.4	0.006353	0.350948
26	20519564	MIMAT0019843	hsa-miR-4725-5p	5.17	2.78	5.27	0.009935	0.352681
27	20515641	MIMAT0015082	hsa-miR-3197	8.26	5.93	5.04	0.044465	0.454557
28	20525685	MIMAT0027624	hsa-miR-6861-3p	4.25	1.93	5.01	0.015202	0.365914
29	20517821	MIMAT0017991	hsa-miR-3613-3p	9.53	7.23	4.95	0.044704	0.454557
30	20500116	MIMAT0004482	hsa-let-7b-3p	5.85	3.56	4.88	0.011291	0.352681
31	20526173	MIMAT0028112	hsa-miR-7107-3p	3.58	1.31	4.81	0.014056	0.359811
32	20501282	MIMAT0000754	hsa-miR-337-3p	3.85	1.79	4.18	0.015224	0.365914
33	20517750	MIMAT0016921	hsa-miR-4290	3.31	1.26	4.14	0.025993	0.405651
34	20500466	MIMAT0000268	hsa-miR-211-5p	3.53	1.55	3.95	0.048941	0.460829
35	20525427	MIMAT0027366	hsa-miR-6732-3p	3.76	1.81	3.86	0.040469	0.444006
36	20500460	MIMAT0000265	hsa-miR-204-5p	3.68	1.78	3.74	0.01633	0.370562
37	20521803	MIMAT0022264	hsa-miR-548aq-3p	3.51	1.64	3.64	0.020616	0.385569
38	20525588	MIMAT0027527	hsa-miR-6813-3p	3.28	1.42	3.64	0.00632	0.350948
39	20504560	MIMAT0005459	hsa-miR-1224-3p	3.26	1.4	3.63	0.033645	0.437223
40	20525032	MIMAT0025487	hsa-miR-6515-3p	3.16	1.34	3.52	0.022268	0.39392
41	20504192	MIMAT0003165	hsa-miR-545-3p	3.32	1.55	3.42	0.025268	0.397721
42	20518795	MIMAT0018938	hsa-miR-548ac	3.7	1.93	3.41	0.018817	0.37177
43	20525008	MIMAT0025463	hsa-miR-6503-3p	6.42	4.65	3.41	0.009832	0.352681
44	20518931	MIMAT0019069	hsa-miR-4530	10.35	8.59	3.38	0.004181	0.350948
45	20515640	MIMAT0015081	hsa-miR-548x-3p	3.78	2.03	3.37	0.026997	0.414345
46	20525421	MIMAT0027360	hsa-miR-6729-3p	3.71	1.96	3.36	0.009296	0.352681
47	20525690	MIMAT0027629	hsa-miR-6864-3p	2.98	1.24	3.34	0.034868	0.441
48	20518908	MIMAT0019048	hsa-miR-4511	3.65	1.93	3.28	0.023079	0.396032
49	20506786	MIMAT0005591	hsa-miR-1236-3p	3.09	1.4	3.23	0.006042	0.350948
50	20504269	MIMAT0026615	hsa-miR-552-5p	3.07	1.42	3.13	0.014375	0.359811
51	20501278	MIMAT0000752	hsa-miR-328-3p	3.66	2.04	3.08	0.037174	0.441431
52	20519444	MIMAT0019726	hsa-miR-4659a-5p	5.6	3.98	3.07	0.029291	0.430507
53	20525520	MIMAT0027459	hsa-miR-6779-3p	3.21	1.6	3.05	0.010502	0.352681
54	20504284	MIMAT0003227	hsa-miR-563	3.46	1.86	3.03	0.019222	0.374205
55	20518839	MIMAT0018981	hsa-miR-4459	9.56	7.97	3.02	0.006556	0.350948
56	20505792	MIMAT0004950	hsa-miR-877-3p	3.1	1.51	3.01	0.024922	0.397721
57	20505800	MIMAT0004956	hsa-miR-374b-3p	2.84	1.26	2.99	0.045635	0.454557
58	20525580	MIMAT0027519	hsa-miR-6809-3p	2.89	1.31	2.98	0.006659	0.350948
59	20519701	MIMAT0019978	hsa-miR-4800-5p	6.97	5.39	2.97	0.045202	0.454557
60	20525027	MIMAT0025482	hsa-miR-6513-5p	4.2	2.64	2.95	0.013174	0.359811
61	20525425	MIMAT0027364	hsa-miR-6731-3p	3.48	1.94	2.92	0.008888	0.352681
62	20525730	MIMAT0027669	hsa-miR-6884-3p	3.69	2.15	2.91	0.006276	0.350948
63	20504328	MIMAT0003259	hsa-miR-591	3.3	1.78	2.87	0.011332	0.352681
64	20526177	MIMAT0028116	hsa-miR-7109-3p	3.54	2.02	2.87	0.00342	0.350948
65	20501314	MIMAT0000773	hsa-miR-346	3.95	2.44	2.83	0.00177	0.350948
66	20504573	MIMAT0003884	hsa-miR-454-5p	3.45	1.95	2.83	0.029041	0.428575
67	20525486	MIMAT0027425	hsa-miR-6762-3p	3.19	1.71	2.8	0.045127	0.454557
68	20529786	MIMAT0031003	hsa-miR-8076	2.95	1.47	2.78	0.014369	0.359811
69	20518812	MIMAT0018954	hsa-miR-548ae	3	1.53	2.76	0.011373	0.352681
70	20526179	MIMAT0028118	hsa-miR-7110-3p	2.98	1.52	2.76	0.036442	0.441431
71	20524996	MIMAT0025451	hsa-miR-6499-3p	3.23	1.77	2.75	0.015629	0.369828
72	20507942	MIMAT0026765	hsa-miR-1537-5p	2.71	1.25	2.74	0.036688	0.441431
73	20525439	MIMAT0027378	hsa-miR-6738-3p	3.7	2.26	2.71	0.007552	0.350948
74	20525634	MIMAT0027573	hsa-miR-6780b-3p	2.6	1.18	2.67	0.025856	0.405058
75	20525550	MIMAT0027489	hsa-miR-6794-3p	3.21	1.82	2.63	0.003866	0.350948
76	20506865	MIMAT0005922	hsa-miR-1268a	8.52	7.13	2.62	0.014513	0.361896
77	20525734	MIMAT0027673	hsa-miR-6886-3p	3.17	1.8	2.6	0.04957	0.460829
78	20525464	MIMAT0027403	hsa-miR-6751-3p	3.04	1.67	2.58	0.013776	0.359811
79	20519524	MIMAT0019806	hsa-miR-4706	5.36	4.01	2.55	0.031373	0.432139
80	20526183	MIMAT0028122	hsa-miR-7112-3p	3.34	1.99	2.55	0.036268	0.441431
81	20504575	MIMAT0005798	hsa-miR-1185-5p	2.7	1.37	2.51	0.023926	0.397721
82	20518864	MIMAT0019005	hsa-miR-4477b	3.08	1.75	2.51	0.012706	0.359811
83	20515601	MIMAT0015050	hsa-miR-323b-3p	3.01	1.69	2.5	0.023575	0.397721
84	20526181	MIMAT0028120	hsa-miR-7111-3p	2.9	1.63	2.42	0.004364	0.350948
85	20525433	MIMAT0027372	hsa-miR-6735-3p	2.5	1.24	2.39	0.004412	0.350948
86	20525016	MIMAT0025471	hsa-miR-6507-3p	2.37	1.13	2.37	0.004545	0.350948
87	20515585	MIMAT0015036	hsa-miR-3162-5p	7.22	5.98	2.36	0.018276	0.37078
88	20518947	MIMAT0019083	hsa-miR-4540	2.82	1.59	2.36	0.020798	0.38753
89	20525482	MIMAT0027421	hsa-miR-6760-3p	2.63	1.39	2.35	0.026224	0.406315
90	20505744	MIMAT0004910	hsa-miR-450b-3p	3.13	1.94	2.28	0.01731	0.370562
91	20520578	MIMAT0021129	hsa-miR-5196-3p	2.92	1.73	2.28	0.004971	0.350948
92	20525386	MIMAT0025847	hsa-miR-6511b-5p	6.29	5.12	2.26	0.021924	0.39392
93	20506878	MIMAT0005934	hsa-miR-548p	2.5	1.33	2.25	0.0401	0.442767
94	20515607	MIMAT0015055	hsa-miR-3178	11.87	10.7	2.25	0.035641	0.441431
95	20500155	MIMAT0004500	hsa-miR-26b-3p	3.5	2.34	2.24	0.011871	0.352681
96	20505793	MIMAT0026720	hsa-miR-887-5p	3.36	2.21	2.22	0.045073	0.454557
97	20515609	MIMAT0015057	hsa-miR-3180-5p	3.47	2.32	2.22	0.020239	0.383531
98	20506881	MIMAT0005937	hsa-miR-1279	2.27	1.13	2.2	0.005604	0.350948
99	20518438	MIMAT0018189	hsa-miR-3915	2.67	1.54	2.19	0.014901	0.365914
100	20504345	MIMAT0003273	hsa-miR-605-5p	3.02	1.9	2.18	0.001157	0.350948
101	20504566	MIMAT0006789	hsa-miR-1468-5p	2.63	1.5	2.18	0.038747	0.441671
102	20525449	MIMAT0027388	hsa-miR-6743-3p	3.33	2.21	2.18	0.007298	0.350948
103	20525515	MIMAT0027454	hsa-miR-6777-5p	6.73	5.61	2.17	0.003667	0.350948
104	20506883	MIMAT0005940	hsa-miR-1282	2.27	1.16	2.16	0.001716	0.350948
105	20525549	MIMAT0027488	hsa-miR-6794-5p	7.8	6.68	2.16	0.01629	0.370562
106	20525481	MIMAT0027420	hsa-miR-6760-5p	5.79	4.68	2.15	0.048313	0.460829
107	20500768	MIMAT0000444	hsa-miR-126-5p	2.74	1.65	2.13	0.043866	0.454557
108	20525472	MIMAT0027411	hsa-miR-6755-3p	2.22	1.13	2.13	0.027009	0.414345
109	20506863	MIMAT0026742	hsa-miR-1266-3p	3.86	2.79	2.1	0.029477	0.430528
110	20503826	MIMAT0002834	hsa-miR-520a-3p	3.04	1.98	2.08	0.013743	0.359811
111	20504578	MIMAT0013771	hsa-miR-449c-3p	2.47	1.43	2.06	0.006749	0.350948
112	20519546	MIMAT0019828	hsa-miR-3529-5p	2.53	1.49	2.06	6.1e-05	0.350948
113	20525002	MIMAT0025457	hsa-miR-548az-3p	3.23	2.21	2.04	0.046615	0.455712
114	20519675	MIMAT0019952	hsa-miR-2467-5p	2.72	1.71	2.02	0.007836	0.350948
115	20520326	MIMAT0027041	hsa-miR-5088-3p	2.29	1.28	2.02	0.00452	0.350948

## Sheet: SKOV3ip1_up
	Probe set ID	Accession	Transcript ID	EXO	Cell	FCH	P value	FDR
1	20506837	MIMAT0005898	hsa-miR-1246	11.73	3.28	348.02	0.0012	0.174223
2	20500726	MIMAT0000421	hsa-miR-122-5p	9.63	3.3	80.82	0.01889	0.309572
3	20504413	MIMAT0003326	hsa-miR-663a	12.29	6.03	76.99	0.001266	0.174223
4	20506818	MIMAT0005880	hsa-miR-1290	8.76	2.71	66	0.00369	0.202828
5	20517835	MIMAT0018002	hsa-miR-3621	10.06	4.74	39.84	0.001624	0.177206
6	20525539	MIMAT0027478	hsa-miR-6789-5p	10.12	5.3	28.42	0.004166	0.205486
7	20507742	MIMAT0007347	hsa-miR-1469	12.63	7.84	27.64	0.001237	0.174223
8	20525394	MIMAT0025854	hsa-miR-6722-3p	10.03	5.38	25.11	0.028567	0.35261
9	20525593	MIMAT0027532	hsa-miR-6816-5p	9.93	5.31	24.58	0.022301	0.322789
10	20509224	MIMAT0007881	hsa-miR-1908-5p	11.35	6.73	24.52	0.006883	0.230754
11	20518887	MIMAT0019027	hsa-miR-4492	8.48	3.89	24.15	0.008822	0.238634
12	20519525	MIMAT0019807	hsa-miR-4707-5p	10.41	5.83	23.91	0.000331	0.174223
13	20518878	MIMAT0019018	hsa-miR-4484	10.61	6.22	20.9	0.000902	0.174223
14	20518852	MIMAT0018994	hsa-miR-4467	8.68	4.35	20.15	0.002554	0.185977
15	20509071	MIMAT0006765	hsa-miR-1825	9.16	4.86	19.77	0.020938	0.318224
16	20525571	MIMAT0027510	hsa-miR-6805-5p	9.59	5.38	18.55	0.006587	0.230754
17	20523000	MIMAT0023693	hsa-miR-6068	8.56	4.36	18.38	0.004018	0.202828
18	20519494	MIMAT0027038	hsa-miR-1343-5p	8.63	4.51	17.36	0.021866	0.320098
19	20529773	MIMAT0030990	hsa-miR-8063	8.66	4.62	16.46	0.000852	0.174223
20	20525491	MIMAT0027430	hsa-miR-6765-5p	9.99	5.96	16.4	0.004044	0.202828
21	20506774	MIMAT0005582	hsa-miR-1228-5p	10.7	6.7	15.98	0.009285	0.242023
22	20522537	MIMAT0023252	hsa-miR-5787	12.12	8.13	15.83	0.02856	0.35261
23	20506787	MIMAT0022946	hsa-miR-1237-5p	11.29	7.32	15.71	0.018651	0.309572
24	20525587	MIMAT0027526	hsa-miR-6813-5p	6.46	2.52	15.35	0.041973	0.38282
25	20504273	MIMAT0004792	hsa-miR-92b-5p	9.38	5.45	15.19	0.032647	0.366561
26	20518904	MIMAT0019044	hsa-miR-4507	9.86	5.95	15.01	0.00168	0.177556
27	20518901	MIMAT0019041	hsa-miR-4505	9.9	6	14.97	0.004966	0.218949
28	20524036	MIMAT0024599	hsa-miR-6126	9.36	5.48	14.72	0.009015	0.240089
29	20525448	MIMAT0027387	hsa-miR-6743-5p	10.15	6.31	14.29	0.004108	0.20409
30	20525426	MIMAT0027365	hsa-miR-6732-5p	10.43	6.69	13.41	0.031717	0.362321
31	20525519	MIMAT0027458	hsa-miR-6779-5p	8.94	5.2	13.33	0.001984	0.178067
32	20519474	MIMAT0019756	hsa-miR-4674	8.77	5.06	13.09	0.005707	0.229686
33	20515617	MIMAT0015065	hsa-miR-3185	9.06	5.36	12.99	0.012724	0.267423
34	20529785	MIMAT0031002	hsa-miR-8075	9.01	5.34	12.79	0.017843	0.304411
35	20520198	MIMAT0021021	hsa-miR-5001-5p	10.39	6.76	12.43	0.000977	0.174223
36	20525661	MIMAT0027600	hsa-miR-6850-5p	10.16	6.56	12.17	0.000906	0.174223
37	20500781	MIMAT0004609	hsa-miR-149-3p	11.34	7.74	12.1	0.006767	0.230754
38	20519600	MIMAT0019878	hsa-miR-4745-5p	10.29	6.71	11.89	0.000826	0.174223
39	20517833	MIMAT0022967	hsa-miR-3620-5p	10.31	6.74	11.84	0.000129	0.174223
40	20526174	MIMAT0028113	hsa-miR-7108-5p	10.77	7.21	11.77	0.002743	0.185977
41	20525716	MIMAT0027655	hsa-miR-6877-3p	5.92	2.38	11.57	0.011631	0.261508
42	20504586	MIMAT0010313	hsa-miR-762	11.21	7.68	11.5	0.005832	0.230754
43	20518629	MIMAT0019229	hsa-miR-3940-5p	10.63	7.11	11.47	0.002363	0.185557
44	20518931	MIMAT0019069	hsa-miR-4530	11.57	8.06	11.41	0.003784	0.202828
45	20503105	MIMAT0002177	hsa-miR-486-5p	6.67	3.2	11.04	0.024026	0.333944
46	20529782	MIMAT0030999	hsa-miR-8072	10.59	7.17	10.72	0.024946	0.335434
47	20525557	MIMAT0027496	hsa-miR-6798-5p	8.29	4.89	10.51	0.016553	0.298943
48	20519580	MIMAT0019859	hsa-miR-4734	10.12	6.74	10.4	0.003869	0.202828
49	20525603	MIMAT0027542	hsa-miR-6821-5p	10.18	6.81	10.37	0.024742	0.335434
50	20506882	MIMAT0005939	hsa-miR-1281	10.11	6.77	10.14	0.013299	0.268489
51	20518905	MIMAT0019045	hsa-miR-4508	10.92	7.63	9.79	0.007509	0.234416
52	20506006	MIMAT0022938	hsa-miR-937-5p	9.39	6.1	9.78	0.030678	0.357861
53	20519626	MIMAT0019903	hsa-miR-4758-5p	8.5	5.25	9.51	0.012816	0.267423
54	20519592	MIMAT0019871	hsa-miR-4741	9.15	5.91	9.41	0.036881	0.375278
55	20518940	MIMAT0019077	hsa-miR-1587	7.58	4.36	9.33	0.022896	0.327828
56	20525543	MIMAT0027482	hsa-miR-6791-5p	10.65	7.43	9.3	0.007223	0.233446
57	20525533	MIMAT0027472	hsa-miR-6786-5p	11.01	7.8	9.28	0.033584	0.366561
58	20506771	MIMAT0022941	hsa-miR-1227-5p	8.82	5.66	8.95	0.011418	0.261508
59	20500124	MIMAT0004486	hsa-let-7f-1-3p	5.56	2.41	8.88	0.028433	0.35261
60	20519457	MIMAT0019739	hsa-miR-4665-5p	8.43	5.29	8.78	0.012522	0.267423
61	20519524	MIMAT0019806	hsa-miR-4706	6.91	3.78	8.75	0.004591	0.211691
62	20504391	MIMAT0003308	hsa-miR-638	11.81	8.71	8.61	0.002058	0.178067
63	20525396	MIMAT0025856	hsa-miR-6724-5p	11.06	7.96	8.58	0.003465	0.202381
64	20519433	MIMAT0019715	hsa-miR-4651	9.73	6.65	8.49	0.012491	0.267423
65	20506011	MIMAT0004983	hsa-miR-940	7.41	4.33	8.46	0.000716	0.174223
66	20518845	MIMAT0018987	hsa-miR-4463	9.82	6.83	7.99	0.005201	0.224838
67	20519615	MIMAT0019892	hsa-miR-371b-5p	7.15	4.21	7.69	0.006096	0.230754
68	20529131	MIMAT0030414	hsa-miR-4433b-3p	9.22	6.28	7.69	0.015456	0.287447
69	20519636	MIMAT0019913	hsa-miR-4763-3p	10.24	7.38	7.26	0.002559	0.185977
70	20518882	MIMAT0019022	hsa-miR-4488	10.68	7.82	7.25	0.000216	0.174223
71	20517736	MIMAT0016907	hsa-miR-4281	9.83	7	7.14	0.046166	0.396145
72	20525561	MIMAT0027500	hsa-miR-6800-5p	10.7	7.87	7.13	0.002779	0.185977
73	20517907	MIMAT0018076	hsa-miR-3656	11.01	8.19	7.03	0.006034	0.230754
74	20525503	MIMAT0027442	hsa-miR-6771-5p	7.97	5.18	6.92	0.009917	0.251055
75	20525567	MIMAT0027506	hsa-miR-6803-5p	11.19	8.4	6.91	0.025621	0.335767
76	20506865	MIMAT0005922	hsa-miR-1268a	9.51	6.72	6.88	0.030109	0.354921
77	20523001	MIMAT0023694	hsa-miR-6069	5.17	2.39	6.88	0.002878	0.186024
78	20525465	MIMAT0027404	hsa-miR-6752-5p	9.49	6.74	6.77	0.015219	0.287046
79	20525459	MIMAT0027398	hsa-miR-6749-5p	9.13	6.4	6.65	0.004032	0.202828
80	20518851	MIMAT0018993	hsa-miR-4466	11.6	8.88	6.59	0.009788	0.250238
81	20518446	MIMAT0018196	hsa-miR-3921	6.15	3.43	6.58	0.001966	0.178067
82	20525473	MIMAT0027412	hsa-miR-6756-5p	9.55	6.83	6.58	0.033731	0.366561
83	20525601	MIMAT0027540	hsa-miR-6820-5p	7.3	4.61	6.46	0.006469	0.230754
84	20518795	MIMAT0018938	hsa-miR-548ac	4.51	1.84	6.34	0.037438	0.375278
85	20525565	MIMAT0027504	hsa-miR-6802-5p	7.55	4.89	6.32	0.036613	0.375169
86	20514163	MIMAT0013802	hsa-miR-2861	11.27	8.65	6.15	0.00095	0.174223
87	20515638	MIMAT0015080	hsa-miR-3196	10.83	8.26	5.94	0.02503	0.335434
88	20525657	MIMAT0027596	hsa-miR-6848-5p	5.93	3.36	5.9	0.034714	0.367812
89	20525416	MIMAT0027355	hsa-miR-6727-5p	11.47	8.96	5.69	0.02489	0.335434
90	20523020	MIMAT0023713	hsa-miR-6088	11.91	9.44	5.57	0.015911	0.291827
91	20525541	MIMAT0027480	hsa-miR-6790-5p	6.45	3.98	5.56	0.002484	0.185977
92	20519497	MIMAT0019778	hsa-miR-4689	8.86	6.4	5.52	0.008846	0.238634
93	20509237	MIMAT0007892	hsa-miR-1915-3p	11.65	9.2	5.47	0.00254	0.185977
94	20517820	MIMAT0017990	hsa-miR-3613-5p	3.6	1.21	5.26	0.014653	0.281466
95	20519663	MIMAT0019940	hsa-miR-4436b-5p	5.35	2.97	5.21	0.032936	0.366561
96	20525515	MIMAT0027454	hsa-miR-6777-5p	7.24	4.87	5.19	0.011147	0.261321
97	20525549	MIMAT0027488	hsa-miR-6794-5p	8.85	6.52	5.03	0.025543	0.335434
98	20525420	MIMAT0027359	hsa-miR-6729-5p	11.68	9.37	4.99	0.020982	0.318224
99	20518913	MIMAT0019053	hsa-miR-4516	11.31	9.04	4.83	0.003402	0.200419
100	20500472	MIMAT0000271	hsa-miR-214-3p	7.55	5.31	4.74	0.011767	0.262897
101	20504345	MIMAT0003273	hsa-miR-605-5p	4.42	2.19	4.68	0.004307	0.207596
102	20525633	MIMAT0027572	hsa-miR-6780b-5p	7.15	4.93	4.65	0.031427	0.361637
103	20524035	MIMAT0024598	hsa-miR-6125	11.95	9.74	4.63	0.028895	0.35261
104	20518625	MIMAT0018352	hsa-miR-3937	5.8	3.63	4.5	0.021728	0.320098
105	20525556	MIMAT0027495	hsa-miR-6797-3p	4.07	1.91	4.46	0.006799	0.230754
106	20521783	MIMAT0022257	hsa-miR-5571-5p	5.13	3.02	4.32	0.011134	0.261321
107	20525497	MIMAT0027436	hsa-miR-6768-5p	5.49	3.38	4.32	0.037203	0.375278
108	20528733	MIMAT0030019	hsa-miR-7704	12.12	10.04	4.22	0.003572	0.202828
109	20529779	MIMAT0030996	hsa-miR-8069	11.85	9.8	4.14	0.008336	0.235379
110	20529794	MIMAT0031011	hsa-miR-8084	5.96	3.92	4.12	0.001943	0.178067
111	20517690	MIMAT0016862	hsa-miR-4310	4.91	2.93	3.96	0.01209	0.26655
112	20525535	MIMAT0027474	hsa-miR-6787-5p	6.59	4.66	3.83	0.00452	0.211691
113	20509227	MIMAT0007883	hsa-miR-1909-3p	6.79	4.86	3.82	0.019529	0.311813
114	20506763	MIMAT0005572	hsa-miR-1225-5p	6.19	4.27	3.79	0.008863	0.238634
115	20519642	MIMAT0019919	hsa-miR-4767	4.38	2.45	3.79	0.021318	0.319669
116	20519679	MIMAT0019956	hsa-miR-4787-5p	11.95	10.04	3.77	0.008343	0.235379
117	20519610	MIMAT0022979	hsa-miR-4750-3p	5.42	3.52	3.74	0.031471	0.361637
118	20518933	MIMAT0019071	hsa-miR-4532	7.56	5.69	3.65	0.040152	0.37984
119	20525461	MIMAT0027400	hsa-miR-6750-5p	5.93	4.08	3.6	0.01897	0.309572
120	20519489	MIMAT0019771	hsa-miR-4685-5p	6.63	4.85	3.43	0.041847	0.382382
121	20525608	MIMAT0027547	hsa-miR-6823-3p	3.26	1.48	3.43	0.026153	0.337712
122	20525414	MIMAT0027353	hsa-miR-6726-5p	5.96	4.19	3.39	0.040047	0.37984
123	20512261	MIMAT0017352	hsa-miR-2277-5p	4.62	2.88	3.35	0.046945	0.398268
124	20500783	MIMAT0004610	hsa-miR-150-3p	5.8	4.06	3.34	0.023449	0.332713
125	20517939	MIMAT0018107	hsa-miR-3680-3p	4.09	2.36	3.31	0.039634	0.37858
126	20525487	MIMAT0027426	hsa-miR-6763-5p	6.93	5.22	3.27	0.030488	0.35738
127	20519666	MIMAT0019943	hsa-miR-4781-3p	3.55	1.85	3.26	0.033072	0.366561
128	20523022	MIMAT0023715	hsa-miR-6090	12.67	10.97	3.25	0.043547	0.385258
129	20506848	MIMAT0005906	hsa-miR-1255a	4.08	2.42	3.17	0.006826	0.230754
130	20520325	MIMAT0021080	hsa-miR-5088-5p	4.86	3.2	3.15	0.043221	0.384431
131	20506887	MIMAT0005943	hsa-miR-1292-5p	4.9	3.25	3.14	0.037349	0.375278
132	20525386	MIMAT0025847	hsa-miR-6511b-5p	7.01	5.36	3.14	0.007608	0.234416
133	20504591	MIMAT0026641	hsa-miR-1298-3p	6.13	4.5	3.11	0.00027	0.174223
134	20517717	MIMAT0016889	hsa-miR-4327	6.22	4.58	3.11	0.001932	0.178067
135	20501251	MIMAT0022697	hsa-miR-382-3p	5.11	3.49	3.08	0.006585	0.230754
136	20523021	MIMAT0023714	hsa-miR-6089	12.5	10.93	2.97	0.034142	0.366561
137	20525008	MIMAT0025463	hsa-miR-6503-3p	5.3	3.75	2.91	0.026654	0.340519
138	20501282	MIMAT0000754	hsa-miR-337-3p	3.46	1.93	2.89	0.031962	0.362909
139	20500150	MIMAT0004498	hsa-miR-25-5p	6.38	4.86	2.88	0.007543	0.234416
140	20518826	MIMAT0018968	hsa-miR-4449	5.41	3.88	2.88	0.019342	0.309572
141	20500773	MIMAT0000447	hsa-miR-134-5p	5.22	3.71	2.85	0.010305	0.25606
142	20501240	MIMAT0004689	hsa-miR-377-5p	4.01	2.5	2.85	0.045022	0.391033
143	20509228	MIMAT0007884	hsa-miR-1910-5p	4.66	3.15	2.85	0.021272	0.319669
144	20504370	MIMAT0003293	hsa-miR-624-5p	3.41	1.91	2.83	0.028008	0.350611
145	20526175	MIMAT0028114	hsa-miR-7108-3p	4.51	3.04	2.76	0.037503	0.375278
146	20503803	MIMAT0002816	hsa-miR-494-3p	6.82	5.37	2.74	0.023888	0.333944
147	20518881	MIMAT0019021	hsa-miR-4487	6.7	5.26	2.71	0.045475	0.392692
148	20518892	MIMAT0019032	hsa-miR-4497	11.66	10.22	2.71	0.002249	0.181192
149	20518946	MIMAT0019082	hsa-miR-4539	6.41	4.99	2.68	0.037787	0.376067
150	20519564	MIMAT0019843	hsa-miR-4725-5p	4.39	2.97	2.68	0.024904	0.335434
151	20519508	MIMAT0019789	hsa-miR-4695-3p	3.37	1.97	2.65	0.024138	0.333944
152	20515552	MIMAT0015012	hsa-miR-3143	2.79	1.41	2.6	0.029561	0.354665
153	20518807	MIMAT0018949	hsa-miR-4433-3p	7.32	5.94	2.6	0.002811	0.185977
154	20522180	MIMAT0023116	hsa-miR-5739	7.32	5.95	2.59	0.049402	0.406026
155	20505791	MIMAT0004949	hsa-miR-877-5p	6.75	5.38	2.58	0.002035	0.178067
156	20500461	MIMAT0022693	hsa-miR-204-3p	6.85	5.49	2.56	0.035107	0.368096
157	20525388	MIMAT0025849	hsa-miR-6718-5p	3.78	2.46	2.5	0.049537	0.406026
158	20503812	MIMAT0026608	hsa-miR-181d-3p	5.69	4.39	2.46	0.00318	0.195771
159	20517919	MIMAT0018087	hsa-miR-3665	12.37	11.08	2.45	0.005094	0.221659
160	20506871	MIMAT0022723	hsa-miR-548h-3p	3.18	1.9	2.43	0.041455	0.380704
161	20518724	MIMAT0018446	hsa-miR-548z	3.18	1.9	2.43	0.041455	0.380704
162	20500449	MIMAT0004559	hsa-miR-181c-3p	5.34	4.06	2.42	0.04422	0.386882
163	20525579	MIMAT0027518	hsa-miR-6809-5p	5.12	3.84	2.42	0.037134	0.375278
164	20515607	MIMAT0015055	hsa-miR-3178	7.68	6.41	2.4	0.035986	0.372617
165	20519498	MIMAT0019779	hsa-miR-4690-5p	6.31	5.05	2.4	0.00764	0.234416
166	20520568	MIMAT0021120	hsa-miR-5189-5p	6.4	5.17	2.35	0.049578	0.406026
167	20500478	MIMAT0000275	hsa-miR-218-5p	3.17	1.94	2.34	0.038953	0.37819
168	20525016	MIMAT0025471	hsa-miR-6507-3p	2.52	1.3	2.33	0.013008	0.267492
169	20518889	MIMAT0019029	hsa-miR-4494	5.38	4.18	2.3	0.016847	0.301521
170	20515539	MIMAT0015002	hsa-miR-466	6.48	5.29	2.29	0.030119	0.354921
171	20500757	MIMAT0026479	hsa-miR-152-5p	3.7	2.52	2.27	0.025508	0.335434
172	20525032	MIMAT0025487	hsa-miR-6515-3p	2.55	1.38	2.25	0.023594	0.332713
173	20522039	MIMAT0022496	hsa-miR-5703	6.06	4.9	2.24	0.035962	0.372617
174	20518792	MIMAT0019232	hsa-miR-4423-5p	2.71	1.58	2.2	0.012736	0.267423
175	20515587	MIMAT0015037	hsa-miR-3163	6.15	5.02	2.19	0.017577	0.304411
176	20518842	MIMAT0018984	hsa-miR-378h	4.85	3.73	2.18	0.001148	0.174223
177	20504277	MIMAT0004793	hsa-miR-556-3p	2.52	1.4	2.17	0.0431	0.384151
178	20504411	MIMAT0003324	hsa-miR-661	3.23	2.15	2.12	0.027901	0.350505
179	20506846	MIMAT0005904	hsa-miR-1253	3.82	2.75	2.09	0.00773	0.23443
180	20525559	MIMAT0027498	hsa-miR-6799-5p	5.98	4.91	2.09	0.033911	0.366561
181	20503831	MIMAT0002838	hsa-miR-525-5p	4.35	3.29	2.08	0.004374	0.208031
182	20529795	MIMAT0031012	hsa-miR-8085	5.85	4.8	2.07	0.0462	0.396145
183	20500116	MIMAT0004482	hsa-let-7b-3p	5.36	4.31	2.06	0.001005	0.174223
184	20515641	MIMAT0015082	hsa-miR-3197	5.97	4.94	2.05	0.049506	0.406026
185	20517730	MIMAT0016901	hsa-miR-4271	5.9	4.89	2.03	0.007085	0.233406
186	20519569	MIMAT0019848	hsa-miR-4727-3p	4.4	3.38	2.03	0.035698	0.371366
187	20523018	MIMAT0023711	hsa-miR-6086	6.36	5.34	2.03	0.023002	0.328643

## Sheet: NormalCells_up
	Probe set ID	Accession	Transcript ID	EXO	Cell	FCH	P value	FDR
1	20506837	MIMAT0005898	hsa-miR-1246	11.57	4.85	105.51	0.014068	0.341532
2	20500726	MIMAT0000421	hsa-miR-122-5p	7.52	1.9	49.51	0.004972	0.288019
3	20525384	MIMAT0025845	hsa-miR-6716-3p	7.53	2	46.37	0.011309	0.334545
4	20517821	MIMAT0017991	hsa-miR-3613-3p	11.25	6.8	21.87	0.045148	0.442038
5	20524036	MIMAT0024599	hsa-miR-6126	11.33	6.95	20.84	0.000579	0.226897
6	20519573	MIMAT0019852	hsa-miR-4730	6.6	2.42	18.07	0.005424	0.300155
7	20525633	MIMAT0027572	hsa-miR-6780b-5p	9.52	5.47	16.54	0.000479	0.226897
8	20518878	MIMAT0019018	hsa-miR-4484	10.15	6.65	11.34	0.006751	0.300614
9	20525030	MIMAT0025485	hsa-miR-6514-3p	5.19	1.75	10.85	0.012005	0.339569
10	20515641	MIMAT0015082	hsa-miR-3197	8.95	5.93	8.11	0.00742	0.302432
11	20518930	MIMAT0019068	hsa-miR-4529-3p	5.58	2.71	7.31	0.012732	0.341009
12	20506818	MIMAT0005880	hsa-miR-1290	6.36	3.89	5.53	0.007347	0.302432
13	20522537	MIMAT0023252	hsa-miR-5787	11.09	8.8	4.88	0.049799	0.448726
14	20525488	MIMAT0027427	hsa-miR-6763-3p	3.94	1.7	4.73	0.007957	0.303465
15	20515607	MIMAT0015055	hsa-miR-3178	11.96	9.76	4.6	9.2e-05	0.139243
16	20506022	MIMAT0004450	hsa-miR-297	3.94	1.88	4.15	0.022955	0.390094
17	20503838	MIMAT0002844	hsa-miR-518b	3.69	1.64	4.13	0.038897	0.427418
18	20506787	MIMAT0022946	hsa-miR-1237-5p	10.72	8.77	3.87	0.045737	0.442038
19	20501314	MIMAT0000773	hsa-miR-346	4.23	2.39	3.6	0.003258	0.260341
20	20525712	MIMAT0027651	hsa-miR-6875-3p	4.01	2.17	3.59	0.033342	0.417079
21	20506849	MIMAT0005907	hsa-miR-1256	4.14	2.3	3.58	0.037857	0.426479
22	20506830	MIMAT0022720	hsa-miR-1304-3p	4.36	2.54	3.53	0.00475	0.287496
23	20506788	MIMAT0005592	hsa-miR-1237-3p	3.53	1.73	3.48	0.0034	0.260468
24	20505609	MIMAT0006790	hsa-miR-675-3p	3.53	1.75	3.45	0.020011	0.368996
25	20525704	MIMAT0027643	hsa-miR-6871-3p	4.34	2.55	3.44	0.031697	0.41238
26	20525534	MIMAT0027473	hsa-miR-6786-3p	3.51	1.74	3.42	0.048334	0.444654
27	20504406	MIMAT0026624	hsa-miR-651-3p	3.82	2.05	3.4	0.012712	0.341009
28	20529782	MIMAT0030999	hsa-miR-8072	9.7	7.95	3.37	0.025393	0.395168
29	20525538	MIMAT0027477	hsa-miR-6788-3p	3.77	2.08	3.24	0.017629	0.362135
30	20526172	MIMAT0028111	hsa-miR-7107-5p	9.7	8.07	3.1	0.031965	0.413252
31	20517742	MIMAT0016913	hsa-miR-4285	4.41	2.8	3.05	0.034142	0.417079
32	20525462	MIMAT0027401	hsa-miR-6750-3p	3.87	2.26	3.05	0.009588	0.3114
33	20504364	MIMAT0026622	hsa-miR-619-5p	6.87	5.29	3	0.014981	0.343384
34	20517937	MIMAT0018105	hsa-miR-3679-3p	3.55	2.05	2.84	0.048101	0.444654
35	20503104	MIMAT0002176	hsa-miR-485-3p	4.31	2.82	2.81	0.037461	0.426028
36	20518812	MIMAT0018954	hsa-miR-548ae	3.35	1.88	2.78	0.042613	0.438991
37	20517731	MIMAT0016902	hsa-miR-4272	3.1	1.65	2.72	0.034015	0.417079
38	20525542	MIMAT0027481	hsa-miR-6790-3p	4.05	2.62	2.7	0.012304	0.341009
39	20525508	MIMAT0027447	hsa-miR-6773-3p	3.21	1.8	2.64	0.041691	0.435468
40	20519657	MIMAT0019934	hsa-miR-4777-5p	3.54	2.22	2.5	0.006911	0.300614
41	20506865	MIMAT0005922	hsa-miR-1268a	8.23	6.94	2.45	0.003514	0.260468
42	20525710	MIMAT0027649	hsa-miR-6874-3p	2.75	1.47	2.43	0.008762	0.30741
43	20525435	MIMAT0027374	hsa-miR-6736-3p	3.65	2.39	2.38	0.032229	0.414328
44	20517941	MIMAT0018109	hsa-miR-3681-3p	3.73	2.52	2.31	0.017324	0.359076
45	20515562	MIMAT0015021	hsa-miR-3148	4.34	3.14	2.29	0.040349	0.433983
46	20521821	MIMAT0022282	hsa-miR-5583-3p	2.35	1.15	2.29	0.029359	0.411508
47	20525584	MIMAT0027523	hsa-miR-6811-3p	2.65	1.46	2.27	0.013679	0.341532
48	20525550	MIMAT0027489	hsa-miR-6794-3p	2.89	1.72	2.25	0.008037	0.303465
49	20519682	MIMAT0019959	hsa-miR-4789-5p	2.73	1.58	2.22	0.013092	0.341009
50	20519535	MIMAT0019817	hsa-miR-4711-3p	2.6	1.46	2.19	0.019239	0.364636
51	20525557	MIMAT0027496	hsa-miR-6798-5p	7	5.89	2.16	0.025375	0.395168
52	20517735	MIMAT0016906	hsa-miR-4274	3.59	2.48	2.15	0.014139	0.341532
53	20501084	MIMAT0004658	hsa-miR-155-3p	3.43	2.35	2.11	0.010137	0.316104
54	20504284	MIMAT0003227	hsa-miR-563	2.63	1.55	2.11	0.031473	0.411912
55	20500794	MIMAT0026482	hsa-miR-190a-3p	2.67	1.61	2.1	0.041676	0.435468
56	20501220	MIMAT0000718	hsa-miR-302d-3p	2.7	1.68	2.03	0.028966	0.411508
57	20525724	MIMAT0027663	hsa-miR-6881-3p	2.67	1.65	2.03	0.030069	0.411912
