# Supplementary material for: Exosomal miR-940 maintains SRC-mediated oncogenic activity in cancer cells: a possible role for exosomal disposal of tumor suppressor miRNAs
Source: Oncotarget. 2017 Feb 20;8(12):20145–64. doi: 10.18632/oncotarget.15525 (PMC5386751; doi:10.18632/oncotarget.15525)
Supplement: Supplementary file 3 [file oncotarget-08-20145-s003.xls]

## Sheet: HEYA8vsNormal_up
	Probe set ID	Accession	Transcript ID	EXO	Cell	FCH	P value	FDR
1	20500778	MIMAT0000449	hsa-miR-146a-5p	11.61	2.28	642.88	0.000942	0.324295
2	20500400	MIMAT0000232	hsa-miR-199a-3p	8.94	2.19	107.29	0.000432	0.278924
3	20500458	MIMAT0004563	hsa-miR-199b-3p	8.94	2.19	107.29	0.000432	0.278924
4	20505760	MIMAT0004926	hsa-miR-708-5p	8.43	3.27	35.64	1.4e-05	0.06023
5	20502237	MIMAT0001413	hsa-miR-20b-5p	10.42	5.6	28.33	0.000726	0.324295
6	20500132	MIMAT0000072	hsa-miR-18a-5p	10.5	5.7	27.75	0.003902	0.505147
7	20500432	MIMAT0000250	hsa-miR-139-5p	7.25	2.74	22.7	0.000328	0.278924
8	20500442	MIMAT0000255	hsa-miR-34a-5p	8.38	3.97	21.23	0.01207	0.650894
9	20500112	'MIMAT0000062'	'hsa-let-7a-5p'	10.94	6.76	18.03	0.006438	0.552022
10	20518881	MIMAT0019021	hsa-miR-4487	10.02	6.05	15.68	0.00859	0.628514
11	20500726	MIMAT0000421	hsa-miR-122-5p	11.44	7.52	15.07	0.010127	0.639986
12	20500139	MIMAT0000075	hsa-miR-20a-5p	11.95	8.08	14.6	0.012516	0.650894
13	20500141	MIMAT0000076	hsa-miR-21-5p	10.37	6.59	13.75	0.008794	0.630571
14	20500137	MIMAT0000074	hsa-miR-19b-3p	11.49	7.82	12.72	0.012028	0.650894
15	20500183	MIMAT0000098	hsa-miR-100-5p	11.41	7.8	12.25	0.020993	0.656179
16	20509071	MIMAT0006765	hsa-miR-1825	9.9	6.39	11.36	0.001424	0.379345
17	20506882	MIMAT0005939	hsa-miR-1281	10.75	7.28	11.11	0.003936	0.505147
18	20518834	MIMAT0018976	hsa-miR-4454	10.2	6.75	10.92	0.005413	0.529997
19	20500194	MIMAT0000103	hsa-miR-106a-5p	11.82	8.47	10.22	0.033864	0.656179
20	20500130	MIMAT0000070	hsa-miR-17-5p	11.91	8.69	9.36	0.018354	0.650894
21	20501287	MIMAT0000757	hsa-miR-151a-3p	9.06	5.95	8.69	0.034601	0.656179
22	20503882	MIMAT0002874	hsa-miR-503-5p	9.53	6.44	8.51	0.022797	0.656179
23	20506011	MIMAT0004983	hsa-miR-940	8.16	5.3	7.23	0.007997	0.605021
24	20500743	MIMAT0000430	hsa-miR-138-5p	6.75	3.98	6.8	0.000437	0.278924
25	20500121	MIMAT0000066	hsa-let-7e-5p	8.22	5.54	6.41	0.033683	0.656179
26	20500119	MIMAT0000065	hsa-let-7d-5p	9.51	7.01	5.65	0.049097	0.6854
27	20519703	MIMAT0019980	hsa-miR-4801	5.71	3.23	5.57	0.013672	0.650894
28	20525426	MIMAT0027365	hsa-miR-6732-5p	10.99	8.51	5.57	0.010593	0.639986
29	20517820	MIMAT0017990	hsa-miR-3613-5p	4.39	1.98	5.3	0.003566	0.505147
30	20501286	MIMAT0004697	hsa-miR-151a-5p	8.5	6.22	4.86	0.038495	0.656179
31	20518806	MIMAT0020956	hsa-miR-4433-5p	5.27	3.01	4.8	0.034793	0.656179
32	20521783	MIMAT0022257	hsa-miR-5571-5p	6.92	4.66	4.8	0.042331	0.673396
33	20501313	MIMAT0022698	hsa-miR-345-3p	4.37	2.12	4.74	1.8e-05	0.06023
34	20500730	MIMAT0000423	hsa-miR-125b-5p	11.08	8.85	4.69	0.031943	0.656179
35	20526178	MIMAT0028117	hsa-miR-7110-5p	9.47	7.25	4.67	0.028631	0.656179
36	20526885	MIMAT0028235	hsa-miR-7162-3p	5.41	3.27	4.42	0.014932	0.650894
37	20506818	MIMAT0005880	hsa-miR-1290	8.49	6.36	4.39	0.016885	0.650894
38	20504297	MIMAT0004795	hsa-miR-574-5p	8.68	6.56	4.36	0.043384	0.673396
39	20500713	MIMAT0000414	hsa-let-7g-5p	8.17	6.05	4.33	0.018381	0.650894
40	20500762	MIMAT0001618	hsa-miR-191-3p	7.2	5.16	4.12	0.038622	0.656179
41	20504187	MIMAT0004784	hsa-miR-455-3p	8.78	6.76	4.06	0.023979	0.656179
42	20525008	MIMAT0025463	hsa-miR-6503-3p	6.57	4.59	3.94	0.02574	0.656179
43	20500161	MIMAT0000086	hsa-miR-29a-3p	11.57	9.62	3.88	0.044811	0.673396
44	20500171	MIMAT0000092	hsa-miR-92a-3p	12.25	10.39	3.63	0.024462	0.656179
45	20501243	MIMAT0000732	hsa-miR-378a-3p	9.45	7.61	3.58	0.044333	0.673396
46	20500715	MIMAT0000415	hsa-let-7i-5p	11.05	9.22	3.57	0.033852	0.656179
47	20500777	MIMAT0004607	hsa-miR-138-1-3p	5.37	3.64	3.31	0.004804	0.529997
48	20515619	MIMAT0015378	hsa-miR-3065-3p	4.6	2.88	3.3	0.006615	0.552022
49	20517940	MIMAT0018108	hsa-miR-3681-5p	3.82	2.13	3.23	0.019811	0.656179
50	20518853	MIMAT0018995	hsa-miR-4468	4.34	2.66	3.21	0.013452	0.650894
51	20517684	MIMAT0016856	hsa-miR-4303	3.54	1.9	3.12	0.000963	0.324295
52	20504417	MIMAT0026625	hsa-miR-653-3p	3.09	1.57	2.87	0.046644	0.68104
53	20515649	MIMAT0015089	hsa-miR-3202	3.51	1.99	2.87	0.01876	0.650894
54	20518627	MIMAT0018354	hsa-miR-548y	3.62	2.12	2.83	0.00639	0.552022
55	20521843	MIMAT0022304	hsa-miR-548av-3p	3.04	1.54	2.83	0.013972	0.650894
56	20500117	MIMAT0000064	hsa-let-7c-5p	12.23	10.75	2.79	0.045513	0.673396
57	20525461	MIMAT0027400	hsa-miR-6750-5p	6.49	5.05	2.73	0.017983	0.650894
58	20515524	MIMAT0014989	hsa-miR-3126-5p	5.23	3.79	2.7	0.03307	0.656179
59	20525380	MIMAT0025841	hsa-miR-6715a-3p	4.93	3.5	2.7	0.003324	0.505147
60	20519413	MIMAT0019695	hsa-miR-4638-5p	5.52	4.09	2.68	0.009098	0.630571
61	20518839	MIMAT0018981	hsa-miR-4459	9.14	7.72	2.67	0.013035	0.650894
62	20525432	MIMAT0027371	hsa-miR-6735-5p	5.75	4.37	2.6	0.007067	0.568656
63	20524034	MIMAT0024597	hsa-miR-6124	6.97	5.6	2.59	0.042512	0.673396
64	20518623	MIMAT0018350	hsa-miR-3935	5.72	4.35	2.58	0.010169	0.639986
65	20518850	MIMAT0018992	hsa-miR-4465	4.6	3.27	2.53	0.049255	0.6854
66	20503879	MIMAT0002873	hsa-miR-502-5p	3.32	1.98	2.52	0.029095	0.656179
67	20517942	MIMAT0019222	hsa-miR-3682-5p	2.84	1.53	2.48	0.003867	0.505147
68	20518888	MIMAT0019028	hsa-miR-4493	3.55	2.26	2.45	0.047035	0.682505
69	20519664	MIMAT0019941	hsa-miR-4436b-3p	5.57	4.28	2.44	0.01877	0.650894
70	20519471	MIMAT0019753	hsa-miR-4671-3p	3.12	1.86	2.41	0.047104	0.682505
71	20525585	MIMAT0027524	hsa-miR-6812-5p	7.44	6.21	2.34	0.041384	0.671758
72	20525513	MIMAT0027452	hsa-miR-6776-5p	6.48	5.29	2.28	0.001992	0.442066
73	20517951	MIMAT0018117	hsa-miR-3689a-5p	3.06	1.88	2.27	0.039354	0.656179
74	20518427	MIMAT0018180	hsa-miR-3689b-5p	3.06	1.88	2.27	0.039354	0.656179
75	20518868	MIMAT0019009	hsa-miR-3689e	3.06	1.88	2.27	0.039354	0.656179
76	20509234	MIMAT0007889	hsa-miR-1914-5p	3.57	2.39	2.26	0.033445	0.656179
77	20519415	MIMAT0019697	hsa-miR-4639-5p	2.84	1.68	2.23	0.007089	0.568656
78	20525654	MIMAT0027593	hsa-miR-6846-3p	3.17	2.06	2.16	0.021256	0.656179
79	20517812	MIMAT0017983	hsa-miR-3606-5p	3.29	2.19	2.14	0.028997	0.656179
80	20511556	MIMAT0011156	hsa-miR-2114-5p	3	1.93	2.09	0.003498	0.505147
81	20519587	MIMAT0019866	hsa-miR-4738-5p	2.87	1.81	2.08	0.039155	0.656179
82	20500394	MIMAT0022691	hsa-miR-197-5p	6.01	4.97	2.07	0.017344	0.650894
83	20525532	MIMAT0027471	hsa-miR-6785-3p	3.25	2.2	2.07	0.026373	0.656179
84	20525606	MIMAT0027545	hsa-miR-6822-3p	3.12	2.07	2.06	0.023902	0.656179
85	20525586	MIMAT0027525	hsa-miR-6812-3p	3.02	1.99	2.04	0.033019	0.656179

## Sheet: HEYA8_MDRvsNormal_up
	Probe set ID	Accession	Transcript ID	EXO	Cell	FCH	P value	FDR
1	20500778	MIMAT0000449	hsa-miR-146a-5p	11.09	2.28	449.29	0.001054	0.358843
2	20500432	MIMAT0000250	hsa-miR-139-5p	9.25	2.74	91.37	7.8e-05	0.169756
3	20500400	MIMAT0000232	hsa-miR-199a-3p	8.08	2.19	59.04	0.004768	0.467606
4	20500458	MIMAT0004563	hsa-miR-199b-3p	8.08	2.19	59.04	0.004768	0.467606
5	20505760	MIMAT0004926	hsa-miR-708-5p	9.12	3.27	57.41	0.00166	0.366189
6	20500442	MIMAT0000255	hsa-miR-34a-5p	8.71	3.97	26.77	0.020977	0.551303
7	20500132	MIMAT0000072	hsa-miR-18a-5p	10.38	5.7	25.61	0.003174	0.458679
8	20502237	MIMAT0001413	hsa-miR-20b-5p	10	5.6	21.12	0.003208	0.458679
9	20500112	'MIMAT0000062'	'hsa-let-7a-5p'	11.06	6.76	19.68	0.006197	0.487834
10	20509071	MIMAT0006765	hsa-miR-1825	10.64	6.39	19	0.000353	0.207215
11	20506882	MIMAT0005939	hsa-miR-1281	11.32	7.28	16.51	0.002025	0.374569
12	20500139	MIMAT0000075	hsa-miR-20a-5p	12.02	8.08	15.36	0.012097	0.530614
13	20500183	MIMAT0000098	hsa-miR-100-5p	11.55	7.8	13.51	0.019809	0.551303
14	20525692	MIMAT0027631	hsa-miR-6865-3p	7	3.28	13.19	0.017114	0.551303
15	20500141	MIMAT0000076	hsa-miR-21-5p	10.3	6.59	13.11	0.010308	0.522143
16	20506011	MIMAT0004983	hsa-miR-940	8.94	5.3	12.41	0.000326	0.207215
17	20500137	MIMAT0000074	hsa-miR-19b-3p	11.38	7.82	11.8	0.013445	0.539243
18	20518881	MIMAT0019021	hsa-miR-4487	9.54	6.05	11.18	0.0097	0.522143
19	20500194	MIMAT0000103	hsa-miR-106a-5p	11.9	8.47	10.78	0.033037	0.573096
20	20504312	MIMAT0003249	hsa-miR-584-5p	7.23	3.81	10.72	0.04027	0.596886
21	20500130	MIMAT0000070	hsa-miR-17-5p	11.98	8.69	9.8	0.018357	0.551303
22	20518834	MIMAT0018976	hsa-miR-4454	9.87	6.75	8.67	0.008618	0.507186
23	20500181	MIMAT0000097	hsa-miR-99a-5p	5.31	2.26	8.28	0.016108	0.551303
24	20500163	MIMAT0000088	hsa-miR-30a-3p	8.23	5.24	7.98	0.015256	0.551303
25	20500121	MIMAT0000066	hsa-let-7e-5p	8.53	5.54	7.95	0.041493	0.604492
26	20500119	MIMAT0000065	hsa-let-7d-5p	9.99	7.01	7.91	0.036841	0.592476
27	20501286	MIMAT0004697	hsa-miR-151a-5p	9.07	6.22	7.25	0.024787	0.552488
28	20501287	MIMAT0000757	hsa-miR-151a-3p	8.73	5.95	6.87	0.024841	0.552488
29	20504299	MIMAT0003240	hsa-miR-575	7.03	4.27	6.78	0.005065	0.467606
30	20518446	MIMAT0018196	hsa-miR-3921	7.88	5.19	6.45	0.031334	0.573096
31	20504187	MIMAT0004784	hsa-miR-455-3p	9.39	6.76	6.19	0.042561	0.604492
32	20500777	MIMAT0004607	hsa-miR-138-1-3p	6.16	3.64	5.73	0.002757	0.443798
33	20525707	MIMAT0027646	hsa-miR-6873-5p	5.54	3.02	5.73	0.044596	0.604492
34	20525743	MIMAT0027682	hsa-miR-6891-5p	9.19	6.7	5.6	0.004302	0.467606
35	20525418	MIMAT0027357	hsa-miR-6728-5p	5.7	3.25	5.45	0.045527	0.607282
36	20517680	MIMAT0016852	hsa-miR-4298	7.94	5.56	5.2	0.012514	0.530681
37	20500713	MIMAT0000414	hsa-let-7g-5p	8.33	6.05	4.87	0.020679	0.551303
38	20500730	MIMAT0000423	hsa-miR-125b-5p	11.1	8.85	4.75	0.030711	0.573096
39	20525426	MIMAT0027365	hsa-miR-6732-5p	10.75	8.51	4.72	0.006654	0.492277
40	20526173	MIMAT0028112	hsa-miR-7107-3p	3.58	1.42	4.45	0.01812	0.551303
41	20526178	MIMAT0028117	hsa-miR-7110-5p	9.36	7.25	4.33	0.025825	0.558258
42	20501083	MIMAT0000646	hsa-miR-155-5p	9.66	7.56	4.31	0.039051	0.595735
43	20526861	MIMAT0028211	hsa-miR-7150	9.57	7.47	4.28	0.03052	0.573096
44	20515573	MIMAT0015028	hsa-miR-3154	6	3.91	4.26	0.020913	0.551303
45	20504378	MIMAT0003297	hsa-miR-628-3p	5.96	3.89	4.2	0.010145	0.522143
46	20518931	MIMAT0019069	hsa-miR-4530	10.35	8.38	3.89	0.015654	0.551303
47	20529139	MIMAT0030422	hsa-miR-7847-3p	8.01	6.06	3.87	0.015151	0.551303
48	20526172	MIMAT0028111	hsa-miR-7107-5p	11.59	9.7	3.7	0.028824	0.573096
49	20506825	MIMAT0005887	hsa-miR-1299	3.62	1.74	3.67	0.023943	0.552488
50	20518839	MIMAT0018981	hsa-miR-4459	9.56	7.72	3.58	0.0063	0.487834
51	20501161	MIMAT0004674	hsa-miR-30c-1-3p	4.42	2.59	3.56	0.017836	0.551303
52	20525008	MIMAT0025463	hsa-miR-6503-3p	6.42	4.59	3.56	0.006943	0.495654
53	20519664	MIMAT0019941	hsa-miR-4436b-3p	6.08	4.28	3.48	0.037338	0.595735
54	20500769	MIMAT0000445	hsa-miR-126-3p	6.5	4.71	3.45	0.019757	0.551303
55	20519491	MIMAT0019773	hsa-miR-4686	3.57	1.8	3.4	0.034879	0.581578
56	20505744	MIMAT0004910	hsa-miR-450b-3p	3.13	1.39	3.34	0.011432	0.530614
57	20517750	MIMAT0016921	hsa-miR-4290	3.31	1.61	3.25	0.041787	0.604492
58	20500171	MIMAT0000092	hsa-miR-92a-3p	12.08	10.39	3.23	0.029291	0.573096
59	20525027	MIMAT0025482	hsa-miR-6513-5p	4.2	2.55	3.14	0.047397	0.609801
60	20517901	MIMAT0018070	hsa-miR-3650	3.8	2.18	3.08	0.049878	0.617393
61	20518456	MIMAT0018203	hsa-miR-676-5p	3.47	1.86	3.07	0.01597	0.551303
62	20525421	MIMAT0027360	hsa-miR-6729-3p	3.71	2.11	3.02	0.005052	0.467606
63	20518453	MIMAT0018201	hsa-miR-3926	5.46	3.9	2.95	0.012741	0.534398
64	20500461	MIMAT0022693	hsa-miR-204-3p	6.43	4.9	2.9	0.02596	0.559354
65	20506872	MIMAT0005929	hsa-miR-1275	8.32	6.8	2.87	0.02506	0.552488
66	20518935	MIMAT0019073	hsa-miR-4534	5.72	4.2	2.87	0.019336	0.551303
67	20521783	MIMAT0022257	hsa-miR-5571-5p	6.18	4.66	2.87	0.003078	0.458679
68	20521824	MIMAT0022285	hsa-miR-5585-5p	3.59	2.07	2.86	0.03938	0.595735
69	20525481	MIMAT0027420	hsa-miR-6760-5p	5.79	4.28	2.85	0.044448	0.604492
70	20517729	MIMAT0016900	hsa-miR-4270	8.48	6.98	2.84	0.00502	0.467606
71	20506790	MIMAT0005593	hsa-miR-1238-3p	5.19	3.7	2.8	0.03271	0.573096
72	20500116	MIMAT0004482	hsa-let-7b-3p	5.85	4.4	2.72	0.019582	0.551303
73	20515585	MIMAT0015036	hsa-miR-3162-5p	7.22	5.78	2.7	0.028738	0.573096
74	20506002	MIMAT0004976	hsa-miR-933	6.33	4.9	2.69	0.019392	0.551303
75	20500117	MIMAT0000064	hsa-let-7c-5p	12.15	10.75	2.64	0.04902	0.617393
76	20525711	MIMAT0027650	hsa-miR-6875-5p	5.95	4.56	2.62	0.034318	0.581578
77	20525549	MIMAT0027488	hsa-miR-6794-5p	7.8	6.41	2.61	0.015755	0.551303
78	20525580	MIMAT0027519	hsa-miR-6809-3p	2.89	1.54	2.55	0.009306	0.518668
79	20529786	MIMAT0031003	hsa-miR-8076	2.95	1.64	2.49	0.020376	0.551303
80	20518864	MIMAT0019005	hsa-miR-4477b	3.08	1.79	2.45	0.003127	0.458679
81	20520208	MIMAT0021033	hsa-miR-5006-5p	6.43	5.14	2.45	0.042868	0.604492
82	20519501	MIMAT0019782	hsa-miR-4691-3p	4.35	3.07	2.43	0.033163	0.573096
83	20519583	MIMAT0019862	hsa-miR-4736	3.69	2.46	2.35	0.020861	0.551303
84	20515550	MIMAT0015010	hsa-miR-3141	7.6	6.39	2.32	0.008346	0.507186
85	20525439	MIMAT0027378	hsa-miR-6738-3p	3.7	2.5	2.3	0.005472	0.481652
86	20525515	MIMAT0027454	hsa-miR-6777-5p	6.73	5.53	2.3	0.005846	0.482977
87	20525520	MIMAT0027459	hsa-miR-6779-3p	3.21	2.02	2.28	0.047509	0.609801
88	20521826	MIMAT0022287	hsa-miR-5586-5p	2.74	1.57	2.25	0.001738	0.366189
89	20520279	MIMAT0020541	hsa-miR-5047	2.72	1.6	2.17	0.036281	0.589395
90	20519610	MIMAT0022979	hsa-miR-4750-3p	5.65	4.53	2.16	0.02351	0.552488
91	20525588	MIMAT0027527	hsa-miR-6813-3p	3.28	2.18	2.15	0.027512	0.573096
92	20500472	MIMAT0000271	hsa-miR-214-3p	6.5	5.42	2.11	0.035955	0.586729
93	20504574	MIMAT0003885	hsa-miR-454-3p	3.48	2.41	2.1	0.03055	0.573096
94	20529765	MIMAT0030982	hsa-miR-8055	5.14	4.07	2.1	0.038411	0.595735
95	20502360	MIMAT0001536	hsa-miR-429	3.23	2.18	2.07	0.013681	0.540385
96	20519606	MIMAT0019884	hsa-miR-4748	3.35	2.31	2.06	0.035795	0.586729
97	20515649	MIMAT0015089	hsa-miR-3202	3.03	1.99	2.05	0.039138	0.595735
98	20506786	MIMAT0005591	hsa-miR-1236-3p	3.09	2.07	2.03	0.013367	0.539243
99	20529131	MIMAT0030414	hsa-miR-4433b-3p	7.63	6.61	2.02	0.000921	0.358843
100	20503836	MIMAT0002842	hsa-miR-518f-3p	2.54	1.54	2.01	0.04214	0.604492

## Sheet: SKOV3_TRvsNormal_up
	Probe set ID	Accession	Transcript ID	EXO	Cell	FCH	P value	FDR
1	20518834	MIMAT0018976	hsa-miR-4454	11.97	6.75	37.23	0.00283	0.474578
2	20520351	MIMAT0022742	hsa-miR-1273g-3p	11.75	7.42	20.18	0.009264	0.50583
3	20525384	MIMAT0025845	hsa-miR-6716-3p	11.39	7.53	14.43	0.026847	0.587657
4	20500726	MIMAT0000421	hsa-miR-122-5p	11.01	7.52	11.21	0.02094	0.554464
5	20529568	MIMAT0031180	hsa-miR-7977	8.26	4.79	11.11	0.023213	0.564067
6	20506882	MIMAT0005939	hsa-miR-1281	10.54	7.28	9.61	0.047312	0.641973
7	20509071	MIMAT0006765	hsa-miR-1825	9.49	6.39	8.57	0.038924	0.63066
8	20500163	MIMAT0000088	hsa-miR-30a-3p	8.05	5.24	7.01	0.032696	0.614952
9	20518839	MIMAT0018981	hsa-miR-4459	10.52	7.72	6.93	0.005893	0.500322
10	20506825	MIMAT0005887	hsa-miR-1299	4.46	1.74	6.57	0.002826	0.474578
11	20525707	MIMAT0027646	hsa-miR-6873-5p	5.74	3.02	6.57	0.01328	0.517566
12	20518623	MIMAT0018350	hsa-miR-3935	6.9	4.35	5.85	0.028695	0.590185
13	20518935	MIMAT0019073	hsa-miR-4534	6.74	4.2	5.81	0.006262	0.500322
14	20529781	MIMAT0030998	hsa-miR-8071	7.22	4.69	5.77	0.003272	0.474578
15	20525426	MIMAT0027365	hsa-miR-6732-5p	10.98	8.51	5.55	0.003594	0.474578
16	20529566	MIMAT0031178	hsa-miR-7975	6.52	4.07	5.43	0.036765	0.621275
17	20515647	MIMAT0015087	hsa-miR-514b-5p	5.59	3.21	5.21	0.015508	0.517566
18	20519518	MIMAT0019799	hsa-miR-4701-3p	5.94	3.59	5.12	0.037276	0.62383
19	20521813	MIMAT0022274	hsa-miR-5580-3p	5.88	3.57	4.96	0.024697	0.577533
20	20525438	MIMAT0027377	hsa-miR-6738-5p	6.8	4.52	4.84	0.007568	0.50583
21	20525581	MIMAT0027520	hsa-miR-6810-5p	6.44	4.17	4.84	0.031264	0.601601
22	20518881	MIMAT0019021	hsa-miR-4487	8.32	6.05	4.83	0.035947	0.621275
23	20500162	MIMAT0000087	hsa-miR-30a-5p	10.67	8.41	4.77	0.04871	0.641973
24	20515602	MIMAT0015051	hsa-miR-3174	4.53	2.3	4.69	0.046464	0.641973
25	20529139	MIMAT0030422	hsa-miR-7847-3p	8.28	6.06	4.66	0.014796	0.517566
26	20525386	MIMAT0025847	hsa-miR-6511b-5p	7.52	5.36	4.47	0.004907	0.482334
27	20525655	MIMAT0027594	hsa-miR-6847-5p	5.8	3.66	4.4	0.046717	0.641973
28	20517680	MIMAT0016852	hsa-miR-4298	7.66	5.56	4.29	0.015942	0.517566
29	20501313	MIMAT0022698	hsa-miR-345-3p	4.16	2.12	4.09	0.013221	0.517566
30	20500786	MIMAT0000454	hsa-miR-184	4.94	2.95	3.98	0.04336	0.637149
31	20517901	MIMAT0018070	hsa-miR-3650	4.1	2.18	3.8	0.008864	0.50583
32	20520332	MIMAT0021085	hsa-miR-5093	6.08	4.19	3.71	0.042191	0.637149
33	20522016	MIMAT0022473	hsa-miR-5684	4.79	2.91	3.7	0.006795	0.500322
34	20524047	MIMAT0024610	hsa-miR-6127	6.99	5.16	3.56	0.014267	0.517566
35	20506818	MIMAT0005880	hsa-miR-1290	8.16	6.36	3.49	0.001002	0.474578
36	20500472	MIMAT0000271	hsa-miR-214-3p	7.21	5.42	3.47	0.024841	0.577533
37	20518895	MIMAT0019035	hsa-miR-4499	5.93	4.14	3.47	0.047396	0.641973
38	20518793	MIMAT0018936	hsa-miR-4423-3p	6.96	5.18	3.42	0.000668	0.474578
39	20518862	MIMAT0019003	hsa-miR-4476	5.55	3.77	3.42	0.005531	0.500322
40	20525751	MIMAT0027690	hsa-miR-6895-5p	5.48	3.72	3.4	0.006922	0.500322
41	20525585	MIMAT0027524	hsa-miR-6812-5p	7.95	6.21	3.33	0.036917	0.621275
42	20500447	MIMAT0022692	hsa-miR-181b-3p	4.79	3.07	3.31	0.039994	0.630917
43	20504334	MIMAT0003265	hsa-miR-597-5p	3.79	2.06	3.3	0.028982	0.590185
44	20518817	MIMAT0018960	hsa-miR-4442	6.02	4.31	3.28	0.048686	0.641973
45	20526880	MIMAT0028228	hsa-miR-7159-5p	4.4	2.69	3.28	0.01948	0.554464
46	20502123	MIMAT0004748	hsa-miR-423-5p	10.17	8.47	3.26	0.030673	0.600653
47	20518838	MIMAT0018980	hsa-miR-4458	4.76	3.06	3.25	0.034328	0.621275
48	20525641	MIMAT0027580	hsa-miR-6839-5p	5.16	3.46	3.25	0.006319	0.500322
49	20504351	MIMAT0003278	hsa-miR-610	4.36	2.68	3.21	0.029616	0.592152
50	20519601	MIMAT0019879	hsa-miR-4745-3p	4.45	2.81	3.12	0.02409	0.568773
51	20525511	MIMAT0027450	hsa-miR-6775-5p	8.69	7.05	3.1	0.002214	0.474578
52	20504299	MIMAT0003240	hsa-miR-575	5.88	4.27	3.04	0.013261	0.517566
53	20519078	MIMAT0019361	hsa-miR-3976	3.66	2.07	3.01	0.018679	0.550293
54	20518845	MIMAT0018987	hsa-miR-4463	8.4	6.82	3	0.042047	0.637149
55	20518878	MIMAT0019018	hsa-miR-4484	11.72	10.15	2.97	0.012104	0.517566
56	20525715	MIMAT0027654	hsa-miR-6877-5p	5.71	4.16	2.94	0.010484	0.50583
57	20506865	MIMAT0005922	hsa-miR-1268a	9.77	8.23	2.91	0.000402	0.474578
58	20525731	MIMAT0027670	hsa-miR-6885-5p	5.71	4.18	2.9	0.035861	0.621275
59	20525010	MIMAT0025465	hsa-miR-6504-3p	4.18	2.66	2.87	0.048014	0.641973
60	20515644	MIMAT0017392	hsa-miR-3200-5p	4.94	3.44	2.85	0.039726	0.630917
61	20518432	MIMAT0018185	hsa-miR-3911	4.87	3.36	2.84	0.024058	0.568773
62	20529770	MIMAT0030987	hsa-miR-8060	6.22	4.8	2.68	0.002405	0.474578
63	20525665	MIMAT0027604	hsa-miR-6852-5p	3.81	2.4	2.66	0.040453	0.632241
64	20518453	MIMAT0018201	hsa-miR-3926	5.31	3.9	2.65	0.005447	0.500322
65	20525743	MIMAT0027682	hsa-miR-6891-5p	8.11	6.7	2.65	0.00465	0.482334
66	20519548	MIMAT0019829	hsa-miR-4717-5p	4.46	3.06	2.64	0.036812	0.621275
67	20500394	MIMAT0022691	hsa-miR-197-5p	6.36	4.97	2.63	0.0136	0.517566
68	20517810	MIMAT0017981	hsa-miR-3605-5p	5.59	4.22	2.59	0.014982	0.517566
69	20517729	MIMAT0016900	hsa-miR-4270	8.33	6.98	2.54	0.003958	0.474578
70	20519705	MIMAT0019982	hsa-miR-4802-3p	4	2.68	2.5	0.000734	0.474578
71	20520568	MIMAT0021120	hsa-miR-5189-5p	6.54	5.26	2.43	0.00821	0.50583
72	20517831	MIMAT0019219	hsa-miR-3619-3p	3.96	2.69	2.41	0.026239	0.586238
73	20506828	MIMAT0005891	hsa-miR-1303	3.51	2.24	2.4	0.04377	0.637149
74	20519703	MIMAT0019980	hsa-miR-4801	4.48	3.23	2.38	0.011335	0.512899
75	20504330	MIMAT0003261	hsa-miR-593-5p	5.05	3.81	2.36	0.00674	0.500322
76	20525692	MIMAT0027631	hsa-miR-6865-3p	4.49	3.28	2.33	0.033741	0.621275
77	20500122	'MIMAT0004485'	'hsa-let-7e-3p'	2.83	1.62	2.31	0.027158	0.587657
78	20525549	MIMAT0027488	hsa-miR-6794-5p	7.61	6.41	2.29	0.040913	0.633581
79	20504187	MIMAT0004784	hsa-miR-455-3p	7.94	6.76	2.26	0.02623	0.586238
80	20518436	MIMAT0019225	hsa-miR-3913-3p	4.13	2.98	2.22	0.021893	0.554464
81	20525008	MIMAT0025463	hsa-miR-6503-3p	5.74	4.59	2.22	0.014991	0.517566
82	20506781	MIMAT0022943	hsa-miR-1233-5p	6.98	5.83	2.21	0.046389	0.641973
83	20518841	MIMAT0018983	hsa-miR-4461	4.5	3.36	2.21	0.009139	0.50583
84	20519630	MIMAT0019907	hsa-miR-4760-3p	3.48	2.33	2.21	0.009946	0.50583
85	20506011	MIMAT0004983	hsa-miR-940	6.44	5.3	2.2	0.018783	0.550293
86	20534338	MI0000060	hsa-let-7a-1	4.99	3.86	2.19	0.041093	0.634795
87	20525659	MIMAT0027598	hsa-miR-6849-5p	4.81	3.73	2.12	0.001444	0.474578
88	20525719	MIMAT0027658	hsa-miR-6879-5p	6.57	5.5	2.09	0.038065	0.627318

## Sheet: SKOV3ip1vsNormal_up
	Probe set ID	Accession	Transcript ID	EXO	Cell	FCH	P value	FDR
1	20519615	MIMAT0019892	hsa-miR-371b-5p	7.15	3.15	16.01	0.034484	0.462901
2	20518904	MIMAT0019044	hsa-miR-4507	9.86	6.37	11.26	0.007489	0.303475
3	20506006	MIMAT0022938	hsa-miR-937-5p	9.39	5.92	11.07	0.001379	0.252239
4	20529773	MIMAT0030990	hsa-miR-8063	8.66	5.27	10.45	0.000381	0.250036
5	20500778	MIMAT0000449	hsa-miR-146a-5p	5.63	2.28	10.2	0.04371	0.475528
6	20518839	MIMAT0018981	hsa-miR-4459	11.04	7.72	9.97	0.001565	0.260935
7	20518901	MIMAT0019041	hsa-miR-4505	9.9	6.6	9.82	0.002538	0.260935
8	20518931	MIMAT0019069	hsa-miR-4530	11.57	8.38	9.12	0.006203	0.292706
9	20519525	MIMAT0019807	hsa-miR-4707-5p	10.41	7.26	8.88	0.001046	0.250036
10	20500150	MIMAT0004498	hsa-miR-25-5p	6.38	3.26	8.7	0.0059	0.292706
11	20518800	MIMAT0018943	hsa-miR-4428	7.68	4.57	8.64	0.013681	0.364089
12	20519497	MIMAT0019778	hsa-miR-4689	8.86	5.77	8.51	0.019573	0.376633
13	20512260	MIMAT0011775	hsa-miR-2276-3p	6.02	2.95	8.42	0.001456	0.255105
14	20504273	MIMAT0004792	hsa-miR-92b-5p	9.38	6.32	8.3	0.032998	0.458659
15	20517833	MIMAT0022967	hsa-miR-3620-5p	10.31	7.26	8.27	0.00302	0.264552
16	20523000	MIMAT0023693	hsa-miR-6068	8.56	5.53	8.18	0.003104	0.264939
17	20526885	MIMAT0028235	hsa-miR-7162-3p	6.3	3.27	8.17	0.024748	0.412961
18	20518845	MIMAT0018987	hsa-miR-4463	9.82	6.82	8.03	0.00342	0.267891
19	20517835	MIMAT0018002	hsa-miR-3621	10.06	7.08	7.89	0.001163	0.250036
20	20528000	MIMAT0029310	hsa-miR-7515	6.45	3.48	7.85	0.009461	0.319557
21	20520198	MIMAT0021021	hsa-miR-5001-5p	10.39	7.47	7.58	0.003251	0.267891
22	20525539	MIMAT0027478	hsa-miR-6789-5p	10.12	7.21	7.51	0.000986	0.250036
23	20504413	MIMAT0003326	hsa-miR-663a	12.29	9.39	7.48	0.001124	0.250036
24	20519457	MIMAT0019739	hsa-miR-4665-5p	8.43	5.58	7.17	0.026798	0.429107
25	20525394	MIMAT0025854	hsa-miR-6722-3p	10.03	7.19	7.15	0.002144	0.260935
26	20506882	MIMAT0005939	hsa-miR-1281	10.11	7.28	7.14	0.005606	0.292706
27	20509071	MIMAT0006765	hsa-miR-1825	9.16	6.39	6.83	0.001647	0.260935
28	20519433	MIMAT0019715	hsa-miR-4651	9.73	6.97	6.78	0.010808	0.339431
29	20529139	MIMAT0030422	hsa-miR-7847-3p	8.81	6.06	6.73	0.024168	0.40989
30	20524053	MIMAT0024616	hsa-miR-6132	7.74	5.01	6.64	0.039012	0.467286
31	20501229	MIMAT0004687	hsa-miR-371a-5p	5.77	3.04	6.63	0.000643	0.250036
32	20525603	MIMAT0027542	hsa-miR-6821-5p	10.18	7.49	6.44	0.009331	0.319447
33	20519636	MIMAT0019913	hsa-miR-4763-3p	10.24	7.57	6.37	0.014387	0.364089
34	20529790	MIMAT0031007	hsa-miR-8080	5.72	3.08	6.27	0.041087	0.469703
35	20519489	MIMAT0019771	hsa-miR-4685-5p	6.63	4	6.19	0.012527	0.362544
36	20529131	MIMAT0030414	hsa-miR-4433b-3p	9.22	6.61	6.09	0.000722	0.250036
37	20504299	MIMAT0003240	hsa-miR-575	6.87	4.27	6.05	0.023944	0.40989
38	20501313	MIMAT0022698	hsa-miR-345-3p	4.72	2.12	6.04	0.003643	0.269187
39	20525491	MIMAT0027430	hsa-miR-6765-5p	9.99	7.4	6.04	0.00034	0.250036
40	20525519	MIMAT0027458	hsa-miR-6779-5p	8.94	6.35	6.01	0.004035	0.270605
41	20525677	MIMAT0027616	hsa-miR-6858-5p	10.33	7.77	5.92	0.028543	0.441879
42	20525418	MIMAT0027357	hsa-miR-6728-5p	5.81	3.25	5.89	0.036991	0.462944
43	20525561	MIMAT0027500	hsa-miR-6800-5p	10.7	8.19	5.71	0.009173	0.319447
44	20519580	MIMAT0019859	hsa-miR-4734	10.12	7.61	5.7	0.006915	0.292706
45	20525601	MIMAT0027540	hsa-miR-6820-5p	7.3	4.8	5.66	0.004171	0.270605
46	20525707	MIMAT0027646	hsa-miR-6873-5p	5.5	3.02	5.58	0.013375	0.364089
47	20519592	MIMAT0019871	hsa-miR-4741	9.15	6.68	5.54	0.005706	0.292706
48	20525448	MIMAT0027387	hsa-miR-6743-5p	10.15	7.68	5.54	0.010682	0.337065
49	20518802	MIMAT0018945	hsa-miR-4430	7	4.55	5.45	0.044081	0.476319
50	20525549	MIMAT0027488	hsa-miR-6794-5p	8.85	6.41	5.44	0.005877	0.292706
51	20515624	MIMAT0015070	hsa-miR-3188	6.73	4.3	5.39	0.003419	0.267891
52	20517729	MIMAT0016900	hsa-miR-4270	9.41	6.98	5.38	0.000984	0.250036
53	20506818	MIMAT0005880	hsa-miR-1290	8.76	6.36	5.29	0.002004	0.260935
54	20529774	MIMAT0030991	hsa-miR-8064	7.24	4.84	5.28	0.030611	0.447372
55	20515617	MIMAT0015065	hsa-miR-3185	9.06	6.67	5.22	0.00433	0.271985
56	20507742	MIMAT0007347	hsa-miR-1469	12.63	10.25	5.2	0.000688	0.250036
57	20525031	MIMAT0025486	hsa-miR-6515-5p	6.23	3.85	5.2	0.041151	0.469703
58	20518935	MIMAT0019073	hsa-miR-4534	6.58	4.2	5.19	0.036937	0.462944
59	20515647	MIMAT0015087	hsa-miR-514b-5p	5.55	3.21	5.08	0.011128	0.347855
60	20526174	MIMAT0028113	hsa-miR-7108-5p	10.77	8.47	4.92	0.00424	0.270605
61	20519501	MIMAT0019782	hsa-miR-4691-3p	5.36	3.07	4.91	0.035226	0.462901
62	20518819	MIMAT0018962	hsa-miR-4444	5.35	3.08	4.84	0.033431	0.461798
63	20506885	MIMAT0026743	hsa-miR-1288-5p	5.36	3.13	4.68	0.013275	0.364089
64	20518432	MIMAT0018185	hsa-miR-3911	5.58	3.36	4.67	0.012262	0.360494
65	20518853	MIMAT0018995	hsa-miR-4468	4.87	2.66	4.64	0.038208	0.467286
66	20518887	MIMAT0019027	hsa-miR-4492	8.48	6.27	4.64	0.040866	0.469703
67	20519405	MIMAT0022977	hsa-miR-4632-5p	8.31	6.11	4.61	0.017534	0.366731
68	20525396	MIMAT0025856	hsa-miR-6724-5p	11.06	8.87	4.57	0.00075	0.250036
69	20529765	MIMAT0030982	hsa-miR-8055	6.25	4.07	4.53	0.021343	0.398131
70	20519589	MIMAT0019868	hsa-miR-4739	9.53	7.36	4.48	0.014985	0.364089
71	20500472	MIMAT0000271	hsa-miR-214-3p	7.55	5.42	4.39	0.019145	0.37491
72	20525543	MIMAT0027482	hsa-miR-6791-5p	10.65	8.52	4.39	0.001402	0.252239
73	20517726	MIMAT0016897	hsa-miR-4269	5.14	3.01	4.38	0.039278	0.469499
74	20525473	MIMAT0027412	hsa-miR-6756-5p	9.55	7.43	4.32	0.024614	0.411761
75	20500726	MIMAT0000421	hsa-miR-122-5p	9.63	7.52	4.31	0.034528	0.462901
76	20506011	MIMAT0004983	hsa-miR-940	7.41	5.3	4.31	0.001615	0.260935
77	20525615	MIMAT0027554	hsa-miR-6827-5p	5.64	3.53	4.3	0.015802	0.364089
78	20523018	MIMAT0023711	hsa-miR-6086	6.36	4.26	4.29	0.048716	0.493446
79	20519515	MIMAT0019796	hsa-miR-4700-5p	5.98	3.88	4.27	0.010337	0.332494
80	20525517	MIMAT0027456	hsa-miR-6778-5p	7.3	5.23	4.19	0.04168	0.469703
81	20525459	MIMAT0027398	hsa-miR-6749-5p	9.13	7.06	4.18	0.004575	0.276883
82	20500467	MIMAT0022694	hsa-miR-211-3p	6.82	4.78	4.13	0.018672	0.372211
83	20503786	MIMAT0002805	hsa-miR-489-3p	5.8	3.76	4.12	0.028384	0.440516
84	20525541	MIMAT0027480	hsa-miR-6790-5p	6.45	4.41	4.12	0.032497	0.458431
85	20506771	MIMAT0022941	hsa-miR-1227-5p	8.82	6.79	4.1	0.020135	0.383475
86	20525661	MIMAT0027600	hsa-miR-6850-5p	10.16	8.15	4.03	0.002951	0.262011
87	20503807	MIMAT0004767	hsa-miR-193b-5p	6.66	4.65	4.02	0.000286	0.250036
88	20525585	MIMAT0027524	hsa-miR-6812-5p	8.21	6.21	3.99	0.033943	0.462901
89	20518862	MIMAT0019003	hsa-miR-4476	5.76	3.77	3.97	0.00109	0.250036
90	20525613	MIMAT0027552	hsa-miR-6826-5p	5.16	3.18	3.93	0.041099	0.469703
91	20517907	MIMAT0018076	hsa-miR-3656	11.01	9.04	3.89	0.012034	0.360494
92	20500461	MIMAT0022693	hsa-miR-204-3p	6.85	4.9	3.87	0.014404	0.364089
93	20519507	MIMAT0019788	hsa-miR-4695-5p	8.29	6.34	3.87	0.007374	0.301205
94	20525481	MIMAT0027420	hsa-miR-6760-5p	6.22	4.28	3.84	0.014166	0.364089
95	20515583	MIMAT0015034	hsa-miR-3160-3p	5.29	3.36	3.82	0.013122	0.364089
96	20519600	MIMAT0019878	hsa-miR-4745-5p	10.29	8.35	3.82	0.00453	0.276709
97	20525426	MIMAT0027365	hsa-miR-6732-5p	10.43	8.51	3.79	0.006154	0.292706
98	20515524	MIMAT0014989	hsa-miR-3126-5p	5.71	3.79	3.78	0.007814	0.3069
99	20522180	MIMAT0023116	hsa-miR-5739	7.32	5.4	3.78	0.024389	0.410053
100	20525444	MIMAT0027383	hsa-miR-6741-5p	5.71	3.81	3.73	0.041388	0.469703
101	20529770	MIMAT0030987	hsa-miR-8060	6.67	4.8	3.66	0.018045	0.368353
102	20518623	MIMAT0018350	hsa-miR-3935	6.21	4.35	3.62	0.001761	0.260935
103	20504345	MIMAT0003273	hsa-miR-605-5p	4.42	2.58	3.58	0.028767	0.442572
104	20506774	MIMAT0005582	hsa-miR-1228-5p	10.7	8.87	3.55	0.000542	0.250036
105	20525432	MIMAT0027371	hsa-miR-6735-5p	6.2	4.37	3.55	0.008608	0.313182
106	20515606	MIMAT0015054	hsa-miR-3177-3p	6.17	4.36	3.51	0.023763	0.40989
107	20519493	MIMAT0019775	hsa-miR-4687-3p	10.86	9.05	3.51	0.006439	0.292706
108	20529148	MIMAT0030431	hsa-miR-7856-5p	4.76	2.95	3.5	0.03732	0.464598
109	20518786	MIMAT0018930	hsa-miR-4418	4.39	2.59	3.49	0.03208	0.455412
110	20518834	MIMAT0018976	hsa-miR-4454	8.55	6.75	3.47	0.029758	0.446243
111	20518905	MIMAT0019045	hsa-miR-4508	10.92	9.13	3.46	0.0029	0.260935
112	20526871	MIMAT0028221	hsa-miR-7155-3p	5.89	4.12	3.41	0.008744	0.314689
113	20525503	MIMAT0027442	hsa-miR-6771-5p	7.97	6.23	3.34	0.02143	0.398558
114	20525515	MIMAT0027454	hsa-miR-6777-5p	7.24	5.53	3.29	0.001816	0.260935
115	20519626	MIMAT0019903	hsa-miR-4758-5p	8.5	6.8	3.26	0.006611	0.292706
116	20525438	MIMAT0027377	hsa-miR-6738-5p	6.22	4.52	3.24	0.013857	0.364089
117	20505745	MIMAT0026718	hsa-miR-874-5p	5.8	4.14	3.18	0.042958	0.470711
118	20514163	MIMAT0013802	hsa-miR-2861	11.27	9.61	3.16	0.008398	0.313182
119	20519506	MIMAT0019787	hsa-miR-4694-3p	5.27	3.61	3.14	0.030672	0.447372
120	20525386	MIMAT0025847	hsa-miR-6511b-5p	7.01	5.36	3.13	0.009694	0.3227
121	20522039	MIMAT0022496	hsa-miR-5703	6.06	4.42	3.12	0.024486	0.410641
122	20517810	MIMAT0017981	hsa-miR-3605-5p	5.86	4.22	3.11	0.00996	0.325053
123	20517820	MIMAT0017990	hsa-miR-3613-5p	3.6	1.98	3.08	0.023971	0.40989
124	20519607	MIMAT0019885	hsa-miR-4749-5p	7.94	6.35	3.02	0.037288	0.464598
125	20519703	MIMAT0019980	hsa-miR-4801	4.82	3.23	3.02	0.019097	0.37491
126	20518807	MIMAT0018949	hsa-miR-4433-3p	7.32	5.74	3	0.002771	0.260935
127	20518895	MIMAT0019035	hsa-miR-4499	5.71	4.14	2.98	0.041925	0.469928
128	20525465	MIMAT0027404	hsa-miR-6752-5p	9.49	7.92	2.97	0.033974	0.462901
129	20500469	MIMAT0000269	hsa-miR-212-3p	5.37	3.82	2.95	0.004491	0.276709
130	20518793	MIMAT0018936	hsa-miR-4423-3p	6.73	5.18	2.93	0.013775	0.364089
131	20503880	MIMAT0004775	hsa-miR-502-3p	4.25	2.71	2.91	0.032914	0.458659
132	20504187	MIMAT0004784	hsa-miR-455-3p	8.29	6.76	2.89	0.024027	0.40989
133	20519494	MIMAT0027038	hsa-miR-1343-5p	8.63	7.11	2.85	0.010423	0.332559
134	20525579	MIMAT0027518	hsa-miR-6809-5p	5.12	3.61	2.84	0.044141	0.476319
135	20506801	MIMAT0005871	hsa-miR-1207-5p	8.21	6.71	2.83	0.012105	0.360494
136	20519439	MIMAT0019721	hsa-miR-4655-5p	6.71	5.22	2.8	0.009503	0.319557
137	20522016	MIMAT0022473	hsa-miR-5684	4.38	2.91	2.79	0.035363	0.462901
138	20524250	MIMAT0024782	hsa-miR-6165	6.61	5.16	2.72	0.005788	0.292706
139	20504381	MIMAT0003299	hsa-miR-630	4.53	3.09	2.71	0.048989	0.493446
140	20523007	MIMAT0023700	hsa-miR-6075	6.26	4.84	2.69	0.031459	0.453365
141	20525424	MIMAT0027363	hsa-miR-6731-5p	4.16	2.74	2.67	0.022584	0.40989
142	20518629	MIMAT0019229	hsa-miR-3940-5p	10.63	9.24	2.63	0.006861	0.292706
143	20525383	MIMAT0025844	hsa-miR-6716-5p	7.11	5.71	2.63	0.016926	0.364089
144	20504391	MIMAT0003308	hsa-miR-638	11.81	10.43	2.61	0.002459	0.260935
145	20519606	MIMAT0019884	hsa-miR-4748	3.69	2.31	2.6	0.034823	0.462901
146	20517717	MIMAT0016889	hsa-miR-4327	6.22	4.86	2.57	0.003642	0.269187
147	20525621	MIMAT0027560	hsa-miR-6830-5p	6.17	4.82	2.54	0.037991	0.467286
148	20519447	MIMAT0019729	hsa-miR-4661-5p	3.38	2.06	2.5	0.020681	0.391178
149	20500738	MIMAT0026478	hsa-miR-133a-5p	3.78	2.46	2.49	0.028605	0.441879
150	20525593	MIMAT0027532	hsa-miR-6816-5p	9.93	8.63	2.46	0.030829	0.447372
151	20506865	MIMAT0005922	hsa-miR-1268a	9.51	8.23	2.43	0.038432	0.467286
152	20507091	MIMAT0005789	hsa-miR-513c-5p	3.1	1.84	2.4	0.036046	0.462901
153	20519454	MIMAT0019736	hsa-miR-4662b	3.53	2.26	2.4	0.030701	0.447372
154	20500781	MIMAT0004609	hsa-miR-149-3p	11.34	10.08	2.39	0.005211	0.279815
155	20504591	MIMAT0026641	hsa-miR-1298-3p	6.13	4.88	2.39	0.006946	0.292706
156	20518889	MIMAT0019029	hsa-miR-4494	5.38	4.13	2.37	0.006394	0.292706
157	20525608	MIMAT0027547	hsa-miR-6823-3p	3.26	2.02	2.37	0.013603	0.364089
158	20504280	MIMAT0003223	hsa-miR-559	4.7	3.48	2.33	0.025363	0.416128
159	20522011	MIMAT0022468	hsa-miR-5680	4.26	3.04	2.32	0.017262	0.364867
160	20506813	MIMAT0005876	hsa-miR-1285-3p	5.07	3.86	2.31	0.002471	0.260935
161	20525705	MIMAT0027644	hsa-miR-6872-5p	5.16	3.95	2.31	0.040673	0.469703
162	20520577	MIMAT0021128	hsa-miR-5196-5p	6.57	5.38	2.29	0.021156	0.396783
163	20517903	MIMAT0018072	hsa-miR-3652	5.2	4.01	2.28	0.012796	0.362544
164	20509237	MIMAT0007892	hsa-miR-1915-3p	11.65	10.47	2.27	0.004422	0.275154
165	20520279	MIMAT0020541	hsa-miR-5047	2.76	1.6	2.24	0.025842	0.419644
166	20505791	MIMAT0004949	hsa-miR-877-5p	6.75	5.6	2.22	0.00989	0.32437
167	20523020	MIMAT0023713	hsa-miR-6088	11.91	10.76	2.22	0.007916	0.307874
168	20524035	MIMAT0024598	hsa-miR-6125	11.95	10.8	2.21	0.001234	0.250036
169	20518872	MIMAT0019013	hsa-miR-548ak	2.75	1.61	2.2	0.019387	0.376324
170	20520568	MIMAT0021120	hsa-miR-5189-5p	6.4	5.26	2.2	0.018166	0.368353
171	20509224	MIMAT0007881	hsa-miR-1908-5p	11.35	10.22	2.19	0.026505	0.427293
172	20525562	MIMAT0027501	hsa-miR-6800-3p	5.02	3.93	2.13	0.038581	0.467286
173	20519498	MIMAT0019779	hsa-miR-4690-5p	6.31	5.24	2.11	0.032773	0.458659
174	20525709	MIMAT0027648	hsa-miR-6874-5p	4.32	3.26	2.08	0.034159	0.462901
175	20506871	MIMAT0022723	hsa-miR-548h-3p	3.18	2.15	2.04	0.023061	0.40989
176	20518724	MIMAT0018446	hsa-miR-548z	3.18	2.15	2.04	0.023061	0.40989
177	20522537	MIMAT0023252	hsa-miR-5787	12.12	11.09	2.04	0.008594	0.313182
178	20501277	MIMAT0026486	hsa-miR-328-5p	9.12	8.09	2.03	0.0497	0.497011
179	20518852	MIMAT0018994	hsa-miR-4467	8.68	7.66	2.03	0.042592	0.470711
180	20525567	MIMAT0027506	hsa-miR-6803-5p	11.19	10.18	2.01	0.002087	0.260935
