# Supplementary material for: Exosomal miR-940 maintains SRC-mediated oncogenic activity in cancer cells: a possible role for exosomal disposal of tumor suppressor miRNAs
Source: Oncotarget. 2017 Feb 20;8(12):20145–64. doi: 10.18632/oncotarget.15525 (PMC5386751; doi:10.18632/oncotarget.15525)
Supplement: Supplementary file 4 [file oncotarget-08-20145-s004.xlsx]

## Sheet: microT_CDS_targets 
Gene names	Ensembl Transcript ID
ZG16B	ENSG00000162078
USP39	ENSG00000168883
APOBEC3B	ENSG00000179750
LDB2	ENSG00000169744
DIEXF	ENSG00000117597
ERO1L	ENSG00000197930
DRC1	ENSG00000157856
AC009237.1	ENSG00000229689
GHRL	ENSG00000157017
XBP1	ENSG00000100219
CXorf66	ENSG00000203933
GPR183	ENSG00000169508
TSG101	ENSG00000074319
ATP6V1B1	ENSG00000116039
FBN1	ENSG00000166147
WDR33	ENSG00000136709
RAD52	ENSG00000002016
GPS2	ENSG00000261915
GOLGA6L6	ENSG00000215405
CROCC	ENSG00000058453
AC130352.1	ENSG00000205873
TEX13B	ENSG00000170925
FAM98A	ENSG00000119812
LMX1B	ENSG00000136944
ABTB1	ENSG00000114626
GOLGA6L2	ENSG00000174450
EPO	ENSG00000130427
PPIF	ENSG00000108179
U2AF1	ENSG00000160201
C19orf81	ENSG00000235034
PTS	ENSG00000150787
POM121L7	ENSG00000239511
TMEM154	ENSG00000170006
SYNCRIP	ENSG00000135316
NYX	ENSG00000188937
AC092067.1	ENSG00000213993
TERF2	ENSG00000132604
NOTUM	ENSG00000185269
ERLIN1	ENSG00000107566
WWC2	ENSG00000151718
CELF2	ENSG00000048740
DDI2	ENSG00000197312
KCNH8	ENSG00000183960
PLXNA2	ENSG00000076356
ATF6	ENSG00000118217
ZNF419	ENSG00000105136
CDH26	ENSG00000124215
PPP1R36	ENSG00000165807
APTX	ENSG00000137074
DHX35	ENSG00000101452
MTO1	ENSG00000135297
AP000708.1	ENSG00000255537
CKMT1B	ENSG00000237289
TMEM63B	ENSG00000137216
CNOT6	ENSG00000113300
PDE1C	ENSG00000154678
ZNF563	ENSG00000188868
DNAH3	ENSG00000158486
OAS3	ENSG00000111331
POC1B-GALNT4	ENSG00000259075
ALS2	ENSG00000003393
DAZ3	ENSG00000187191
NBL1	ENSG00000158747
ZNF283	ENSG00000167637
KIAA1958	ENSG00000165185
CDH2	ENSG00000170558
ARHGEF5	ENSG00000050327
MACC1	ENSG00000183742
CACNA2D3	ENSG00000157445
PFAS	ENSG00000178921
AC138430.4	ENSG00000267629
GRB10	ENSG00000106070
USP53	ENSG00000145390
RRAGD	ENSG00000025039
POTEC	ENSG00000183206
RALGAPA1	ENSG00000174373
LRRTM3	ENSG00000198739
ROCK1	ENSG00000067900
SLC35F1	ENSG00000196376
FPGS	ENSG00000136877
SOS2	ENSG00000100485
RP11-458D21.5	ENSG00000255168
NUCKS1	ENSG00000069275
OSR1	ENSG00000143867
RAD23B	ENSG00000119318
FAM22F	ENSG00000130950
BZRAP1	ENSG00000005379
PAM	ENSG00000145730
PRR20B	ENSG00000204918
ARF5	ENSG00000004059
NUTM2G	ENSG00000188152
ZNF586	ENSG00000083828
POTEM	ENSG00000187537
DGKE	ENSG00000153933
CRIM1	ENSG00000150938
PRR3	ENSG00000204576
TGFBRAP1	ENSG00000135966
ZNF468	ENSG00000204604
GPR124	ENSG00000020181
RIC8B	ENSG00000111785
FAM107B	ENSG00000065809
TSPAN18	ENSG00000157570
YOD1	ENSG00000180667
TMOD2	ENSG00000128872
SSH1	ENSG00000084112
NSRP1	ENSG00000126653
C9orf174	ENSG00000197816
CEP85L	ENSG00000111860
PHACTR2	ENSG00000112419
MED12	ENSG00000184634
CLCN3	ENSG00000109572
ANKRD52	ENSG00000139645
FLRT3	ENSG00000125848
SMARCA4	ENSG00000127616
CELSR1	ENSG00000075275
ATP1A2	ENSG00000018625
TBC1D10B	ENSG00000169221
USP31	ENSG00000103404
TUBA1B	ENSG00000123416
HHIP	ENSG00000164161
NEURL1B	ENSG00000214357
BLOC1S1	ENSG00000135441
NBPF9	ENSG00000168614
AZGP1	ENSG00000160862
TMEM135	ENSG00000166575
ACTG1	ENSG00000184009
SMARCA2	ENSG00000080503
RABGAP1	ENSG00000011454
PNPLA6	ENSG00000032444
ZNF551	ENSG00000204519
EVX1	ENSG00000106038
ETS1	ENSG00000134954
CNN1	ENSG00000130176
NTRK3	ENSG00000140538
ITCH	ENSG00000078747
LCOR	ENSG00000196233
RBM23	ENSG00000100461
FZD6	ENSG00000164930
GPR180	ENSG00000152749
CCDC120	ENSG00000147144
PHF20	ENSG00000025293
NFIL3	ENSG00000165030
RPL37	ENSG00000145592
SNRNP48	ENSG00000168566
ITGA3	ENSG00000005884
DHX58	ENSG00000108771
EYA4	ENSG00000112319
SMARCAD1	ENSG00000163104
ZNF439	ENSG00000171291
SULF1	ENSG00000137573
HIST2H4B	ENSG00000182217
SLC45A3	ENSG00000158715
ZNF516	ENSG00000101493
C6orf123	ENSG00000146521
ACE	ENSG00000264813
PHACTR4	ENSG00000204138
DAO	ENSG00000110887
DCBLD2	ENSG00000057019
TRPV4	ENSG00000111199
CRNKL1	ENSG00000101343
TIAM1	ENSG00000156299
TPRN	ENSG00000176058
SRGAP2C	ENSG00000171943
LRP5	ENSG00000162337
POTEG	ENSG00000222036
TUBB6	ENSG00000176014
SERPINB8	ENSG00000166401
ISCA2	ENSG00000165898
LSM14A	ENSG00000257103
ZNF627	ENSG00000198551
C6orf211	ENSG00000146476
AGO4	ENSG00000134698
FDXACB1	ENSG00000255561
APOM	ENSG00000204444
SNN	ENSG00000184602
ZNF625	ENSG00000257591
PMP22	ENSG00000109099
C18orf25	ENSG00000152242
HIC2	ENSG00000169635
ZDHHC9	ENSG00000188706
IPO7	ENSG00000205339
NAA40	ENSG00000110583
IGF2BP1	ENSG00000159217
MAP3K11	ENSG00000173327
C1orf112	ENSG00000000460
MTMR10	ENSG00000166912
NAA15	ENSG00000164134
DST	ENSG00000151914
PLEKHG4	ENSG00000196155
PREB	ENSG00000138073
C7orf49	ENSG00000122783
TNRC6B	ENSG00000100354
TIGD5	ENSG00000278016
ZFP82	ENSG00000181007
UBA2	ENSG00000126261
ZNF266	ENSG00000174652
H2AFV	ENSG00000105968
IKBKB	ENSG00000104365
TEX19	ENSG00000182459
SLCO5A1	ENSG00000137571
PRTG	ENSG00000166450
ATG14	ENSG00000126775
ZNF608	ENSG00000168916
JPH3	ENSG00000154118
GREB1L	ENSG00000141449
DCDC2	ENSG00000146038
NLK	ENSG00000087095
DYX1C1	ENSG00000256061
MAVS	ENSG00000088888
TMEM242	ENSG00000215712
CECR2	ENSG00000099954
NCEH1	ENSG00000144959
HSPA12A	ENSG00000165868
ZNF844	ENSG00000223547
ADAMTSL5	ENSG00000185761
FZD4	ENSG00000174804
DPPA4	ENSG00000121570
AGO1	ENSG00000092847
LRRC36	ENSG00000159708
CRYBG3	ENSG00000080200
VGLL3	ENSG00000206538
ERMP1	ENSG00000099219
DNAH2	ENSG00000183914
ZNF814	ENSG00000204514
FAM27C	ENSG00000154537
SLC24A3	ENSG00000185052
TRIM55	ENSG00000147573
LRP4	ENSG00000134569
FAM19A2	ENSG00000198673
TRDMT1	ENSG00000107614
B4GALNT3	ENSG00000139044
WDR44	ENSG00000131725
B3GNT1	ENSG00000174684
SRGAP3	ENSG00000196220
TUBA1C	ENSG00000167553
KDM4A	ENSG00000066135
CHRFAM7A	ENSG00000166664
SMARCC2	ENSG00000139613
TECPR1	ENSG00000205356
CHST7	ENSG00000147119
PI4KA	ENSG00000241973
NUFIP2	ENSG00000108256
POGK	ENSG00000143157
NBPF11	ENSG00000152042
TMOD4	ENSG00000163157
RQCD1	ENSG00000144580
RIT1	ENSG00000143622
DLC1	ENSG00000164741
SORCS3	ENSG00000156395
ZNF44	ENSG00000197857
HMCN1	ENSG00000143341
ZNF846	ENSG00000196605
LRRD1	ENSG00000240720
CEP72	ENSG00000112877
DMRTB1	ENSG00000143006
MTRF1	ENSG00000120662
ZNF778	ENSG00000170100
ZNF132	ENSG00000131849
NBPF12	ENSG00000186275
SLC25A23	ENSG00000125648
CEP350	ENSG00000135837
ZNF558	ENSG00000167785
ANKS6	ENSG00000165138
KANK2	ENSG00000197256
RAD51C	ENSG00000108384
KIT	ENSG00000157404
PDPN	ENSG00000162493
KDM3B	ENSG00000120733
TLE4	ENSG00000106829
ZNF763	ENSG00000197054
FER	ENSG00000151422
UBE2Q1	ENSG00000160714
ESCO1	ENSG00000141446
C6orf222	ENSG00000189325
CHIC1	ENSG00000204116
CSNK2A1	ENSG00000101266
DAZ2	ENSG00000205944
FAM27A	ENSG00000182368
GGCX	ENSG00000115486
MDGA2	ENSG00000139915
RBM24	ENSG00000112183
FARP2	ENSG00000006607
NRP1	ENSG00000099250
RFX3	ENSG00000080298
FXR1	ENSG00000114416
CDK14	ENSG00000058091
DEPDC5	ENSG00000100150
MIR3654	ENSG00000255508
CEP89	ENSG00000121289
SOX6	ENSG00000110693
IFRD1	ENSG00000006652
KRT222	ENSG00000264058
PDCD5	ENSG00000105185
SHOC2	ENSG00000108061
POTEH	ENSG00000198062
REEP2	ENSG00000132563
TXNDC15	ENSG00000113621
DAZ4	ENSG00000205916
KCNC4	ENSG00000116396
ZNF14	ENSG00000105708
TRIM10	ENSG00000204613
FRYL	ENSG00000075539
TMEM217	ENSG00000172738
ZFP90	ENSG00000184939
TMEM2	ENSG00000135048
MAB21L1	ENSG00000180660
ZNF700	ENSG00000196757
SPATA19	ENSG00000166118
CBWD5	ENSG00000147996
STRADB	ENSG00000082146
TENM2	ENSG00000145934
PRMT9	ENSG00000164169
PIGB	ENSG00000069943
JAG1	ENSG00000101384
ARHGAP21	ENSG00000107863
C3orf58	ENSG00000181744
SEMA4B	ENSG00000185033
FN3KRP	ENSG00000141560
ONECUT2	ENSG00000119547
VGLL2	ENSG00000170162
MAX	ENSG00000125952
NMT1	ENSG00000136448
ZNF788	ENSG00000214189
TGFB2	ENSG00000092969
PPARG	ENSG00000132170
ACP2	ENSG00000134575
TAX1BP1	ENSG00000106052
REV3L	ENSG00000009413
MYOZ3	ENSG00000164591
ZNF577	ENSG00000161551
POTEF	ENSG00000196604
CREB3L2	ENSG00000182158
TTC39A	ENSG00000085831
ARCN1	ENSG00000095139
TLL1	ENSG00000038295
ZNF440	ENSG00000171295
SLC1A4	ENSG00000115902
IL17RE	ENSG00000163701
AQP11	ENSG00000178301
NDST4	ENSG00000138653
ZNF547	ENSG00000152433
ZNF462	ENSG00000148143
SNW1	ENSG00000100603
ZNF704	ENSG00000164684
VEZF1	ENSG00000136451
RP1-27O5.3	ENSG00000254553
DNHD1	ENSG00000179532
DDR1	ENSG00000204580
ZNF559-ZNF177	ENSG00000270011
LMNA	ENSG00000160789
UBN2	ENSG00000157741
IPO8	ENSG00000133704
GATAD2B	ENSG00000143614
C22orf39	ENSG00000242259
PKN2	ENSG00000065243
UHMK1	ENSG00000152332
CCNJ	ENSG00000107443
IRAK2	ENSG00000134070
TNRC6A	ENSG00000090905
SLC2A1	ENSG00000117394
PLSCR1	ENSG00000188313
APOBEC1	ENSG00000111701
SNX6	ENSG00000129515
GABRE	ENSG00000102287
MBNL3	ENSG00000076770
CHIA	ENSG00000134216
MOB3C	ENSG00000142961
TRIM2	ENSG00000109654
ZNF625-ZNF20	ENSG00000213297
VWA5B1	ENSG00000158816
CACNB2	ENSG00000165995
NBPF24	ENSG00000203836
ABCA1	ENSG00000165029
FANCA	ENSG00000187741
STAT6	ENSG00000166888
PDE7A	ENSG00000205268
ABHD17C	ENSG00000136379
ARL16	ENSG00000214087
FAM65A	ENSG00000039523
ACACA	ENSG00000132142
EXOC8	ENSG00000116903
SYT9	ENSG00000170743
SUCO	ENSG00000094975
UGT1A8	ENSG00000241635
C10orf76	ENSG00000120029
RELA	ENSG00000173039
COL5A3	ENSG00000080573
LEPREL4	ENSG00000141696
ZNF618	ENSG00000157657
NBPF20	ENSG00000203832
SYT14	ENSG00000143469
KIAA1841	ENSG00000162929
ZSWIM8	ENSG00000214655
UBALD2	ENSG00000185262
TM2D1	ENSG00000162604
ZNF441	ENSG00000197044
SPATS2	ENSG00000123352
MEGF10	ENSG00000145794
ABL2	ENSG00000143322
CCDC151	ENSG00000198003
SERPINE1	ENSG00000106366
HELLS	ENSG00000119969
RP11-422N16.3	ENSG00000248050
TMEM136	ENSG00000181264
CHRNA7	ENSG00000175344
PCDH15	ENSG00000150275
CCDC176	ENSG00000119636
RNF214	ENSG00000167257
FAM9C	ENSG00000187268
ZNF709	ENSG00000242852
TATDN1	ENSG00000147687
MBD5	ENSG00000204406
KPNB1	ENSG00000108424
MAPK4	ENSG00000141639
MYRF	ENSG00000124920
PODXL	ENSG00000128567
BICC1	ENSG00000122870
MAML1	ENSG00000161021
MGAT4B	ENSG00000161013
PVRL1	ENSG00000110400
TMEM260	ENSG00000070269
GCNT2	ENSG00000111846
SYNPO2	ENSG00000172403
GLYCTK	ENSG00000168237
PRR20E	ENSG00000234278
GALM	ENSG00000143891
ZNF629	ENSG00000102870
MCM10	ENSG00000065328
KIAA1033	ENSG00000136051
NIPA1	ENSG00000170113
SUV39H1	ENSG00000101945
ARHGAP12	ENSG00000165322
HIST2H4A	ENSG00000183941
ECE1	ENSG00000117298
MAP3K5	ENSG00000197442
ST3GAL4	ENSG00000110080
ILK	ENSG00000166333
LIN7C	ENSG00000148943
WBP11	ENSG00000084463
EXOC3L1	ENSG00000179044
NCR3LG1	ENSG00000188211
ACHE	ENSG00000087085
TRAPPC8	ENSG00000153339
CRYBB3	ENSG00000100053
INO80D	ENSG00000114933
FHOD1	ENSG00000135723
DSEL	ENSG00000171451
ZNF776	ENSG00000152443
SEMA3G	ENSG00000010319
POLE3	ENSG00000148229
VAPB	ENSG00000124164
RANBP17	ENSG00000204764
ERLIN1	ENSG00000107566
DDI2	ENSG00000197312
ABCB10	ENSG00000135776
PPP1R36	ENSG00000165807
C22orf46	ENSG00000184208
FOXJ2	ENSG00000065970
ERP27	ENSG00000139055
MTA3	ENSG00000057935
ATP8A2	ENSG00000132932
LNP1	ENSG00000206535
FAM13C	ENSG00000148541
CCNDBP1	ENSG00000166946
C10orf40	ENSG00000235931
RBM25	ENSG00000119707
SCN7A	ENSG00000136546
MYO15A	ENSG00000091536
WAPAL	ENSG00000062650
TNFSF4	ENSG00000117586
URGCP	ENSG00000106608
UBXN7	ENSG00000163960
SDF2	ENSG00000132581
WDR65	ENSG00000243710
ZNF720	ENSG00000197302
CLYBL	ENSG00000125246
NAA35	ENSG00000135040
PIEZO2	ENSG00000154864
WDR52	ENSG00000206530
EDA	ENSG00000158813
ZNF420	ENSG00000197050
CDON	ENSG00000064309
FBXO32	ENSG00000156804
FAM168A	ENSG00000054965
BIN2	ENSG00000110934
LINC00675	ENSG00000263429
INPP5B	ENSG00000204084
USP53	ENSG00000145390
TM4SF18	ENSG00000163762
LGI2	ENSG00000153012
BCL9	ENSG00000116128
TENC1	ENSG00000111077
LPPR4	ENSG00000117600
FIGF	ENSG00000165197
TACC1	ENSG00000147526
ZBED4	ENSG00000100426
LRRTM3	ENSG00000198739
DDHD1	ENSG00000100523
UBE2E3	ENSG00000170035
SSR1	ENSG00000124783
AREL1	ENSG00000119682
KAT6A	ENSG00000083168
STXBP5L	ENSG00000145087
OR2B11	ENSG00000177535
ZBTB38	ENSG00000177311
PARPBP	ENSG00000185480
ITGB8	ENSG00000105855
FAM126B	ENSG00000155744
CCDC39	ENSG00000145075
SAR1B	ENSG00000152700
REG3G	ENSG00000143954
ATF2	ENSG00000115966
AGXT2	ENSG00000113492
RIOK3	ENSG00000101782
ITGA9	ENSG00000144668
FAM171B	ENSG00000144369
EVC2	ENSG00000173040
KIAA1324	ENSG00000116299
SH3PXD2A	ENSG00000107957
VCX2	ENSG00000177504
E2F2	ENSG00000007968
ZBTB10	ENSG00000205189
MRPS22	ENSG00000175110
STK4	ENSG00000101109
PPP2R3A	ENSG00000073711
BTBD11	ENSG00000151136
RORC	ENSG00000143365
GPATCH8	ENSG00000186566
STXBP6	ENSG00000168952
TCF4	ENSG00000196628
SPIN3	ENSG00000204271
TSPAN18	ENSG00000157570
BRD8	ENSG00000112983
HMGCR	ENSG00000113161
RMI2	ENSG00000175643
TRIM37	ENSG00000108395
ITIH6	ENSG00000102313
VANGL1	ENSG00000173218
CTD-2054N24.2	ENSG00000259363
ZNF780B	ENSG00000128000
PIK3CB	ENSG00000051382
VAX2	ENSG00000116035
PTCH1	ENSG00000185920
RORB	ENSG00000198963
CYP2J2	ENSG00000134716
PRR23D1	ENSG00000255251
DHCR24	ENSG00000116133
PRR23D2	ENSG00000255378
CCDC171	ENSG00000164989
THBS2	ENSG00000186340
MTUS1	ENSG00000129422
TPP2	ENSG00000134900
SEL1L	ENSG00000071537
ATOH7	ENSG00000179774
VCY	ENSG00000129864
MPDZ	ENSG00000107186
EXPH5	ENSG00000110723
SLC2A2	ENSG00000163581
ZNF33B	ENSG00000196693
ATG2B	ENSG00000066739
DPF3	ENSG00000205683
SKIV2L2	ENSG00000039123
ODF2	ENSG00000136811
RIC3	ENSG00000166405
RP11-108K14.4	ENSG00000214279
ARRDC2	ENSG00000105643
SLAMF1	ENSG00000117090
SZRD1	ENSG00000055070
ZNF286A	ENSG00000187607
CPS1	ENSG00000021826
TBL3	ENSG00000183751
NTM	ENSG00000182667
FRA10AC1	ENSG00000148690
CDH12	ENSG00000154162
ERVW-1	ENSG00000242950
UNC13A	ENSG00000130477
SLC25A32	ENSG00000164933
RASGRF2	ENSG00000113319
GPR26	ENSG00000154478
C1QTNF5	ENSG00000223953
OTUD6B	ENSG00000155100
TMEM120B	ENSG00000188735
PRPF39	ENSG00000185246
NTRK3	ENSG00000140538
TCF12	ENSG00000140262
NPAS3	ENSG00000151322
BCL9L	ENSG00000186174
KLF12	ENSG00000118922
ZNF492	ENSG00000229676
EML3	ENSG00000149499
ZNF566	ENSG00000186017
REV1	ENSG00000135945
UBTD1	ENSG00000165886
DNMT3B	ENSG00000088305
ARHGAP32	ENSG00000134909
TBC1D12	ENSG00000108239
PAPPA2	ENSG00000116183
NBR1	ENSG00000188554
XCR1	ENSG00000173578
ZFYVE26	ENSG00000072121
NPR3	ENSG00000113389
IRGQ	ENSG00000167378
MAP9	ENSG00000164114
SUMO1	ENSG00000116030
NUDCD3	ENSG00000015676
ZNF501	ENSG00000186446
AMBP	ENSG00000106927
ZFP69B	ENSG00000187801
INHBA	ENSG00000122641
WIPF1	ENSG00000115935
COL19A1	ENSG00000082293
LIN28B	ENSG00000187772
P4HA3	ENSG00000149380
DHX30	ENSG00000132153
AQP5	ENSG00000161798
SUDS3	ENSG00000111707
INTS8	ENSG00000164941
ARID4A	ENSG00000032219
ZNF527	ENSG00000189164
CDH19	ENSG00000071991
TNFAIP3	ENSG00000118503
ARHGAP15	ENSG00000075884
AIM1	ENSG00000112297
SETD5	ENSG00000168137
CTXN2	ENSG00000233932
ACTR10	ENSG00000131966
PHF3	ENSG00000118482
CNST	ENSG00000162852
BLMH	ENSG00000108578
OSBPL3	ENSG00000070882
MINK1	ENSG00000141503
CYP11B2	ENSG00000179142
JMJD8	ENSG00000161999
IDNK	ENSG00000148057
HIST4H4	ENSG00000197837
UGP2	ENSG00000169764
LRRC3	ENSG00000160233
ZNF226	ENSG00000167380
ZNF225	ENSG00000256294
ZNF75D	ENSG00000186376
CYP7A1	ENSG00000167910
CHST14	ENSG00000169105
CCBL2	ENSG00000137944
ZNF502	ENSG00000196653
HLA-DOA	ENSG00000204252
PPP1R12B	ENSG00000077157
C12orf77	ENSG00000226397
SNRNP27	ENSG00000124380
ZNF510	ENSG00000081386
ZEB1	ENSG00000148516
HIC2	ENSG00000169635
AC011537.1	ENSG00000225607
ACTR3C	ENSG00000106526
DGKG	ENSG00000058866
B3GALT5	ENSG00000183778
DLGAP2	ENSG00000198010
C1orf21	ENSG00000116667
RPGRIP1	ENSG00000092200
SETD2	ENSG00000181555
KIAA1217	ENSG00000120549
ORM1	ENSG00000229314
ZNF189	ENSG00000136870
CORO1C	ENSG00000110880
SSBP4	ENSG00000130511
C11orf57	ENSG00000150776
SLC35C2	ENSG00000080189
DSCAML1	ENSG00000177103
SARNP	ENSG00000205323
ZNF322	ENSG00000181315
ANKRD45	ENSG00000183831
DST	ENSG00000151914
VASN	ENSG00000168140
ADIPOQ	ENSG00000181092
PDS5A	ENSG00000121892
DDX10	ENSG00000178105
CCDC64	ENSG00000135127
PLEKHG4	ENSG00000196155
TXNRD3	ENSG00000197763
LPP	ENSG00000145012
ZCCHC4	ENSG00000168228
PCDH17	ENSG00000118946
STK32A	ENSG00000169302
SNX14	ENSG00000135317
ALCAM	ENSG00000170017
CCDC30	ENSG00000186409
CERCAM	ENSG00000167123
LRRC15	ENSG00000172061
TNFRSF10D	ENSG00000173530
ZXDC	ENSG00000070476
RICTOR	ENSG00000164327
POLE	ENSG00000177084
OSBPL9	ENSG00000117859
WDR25	ENSG00000176473
ZNF432	ENSG00000256087
MED1	ENSG00000125686
ITSN2	ENSG00000198399
TRIP12	ENSG00000153827
TECTB	ENSG00000119913
NFYB	ENSG00000120837
ALKBH1	ENSG00000100601
RPE65	ENSG00000116745
BOD1L2	ENSG00000228075
CAMK2A	ENSG00000070808
ANKRD40	ENSG00000154945
MITD1	ENSG00000158411
MAPK1IP1L	ENSG00000168175
ZNF233	ENSG00000159915
ARHGEF39	ENSG00000137135
ZNF721	ENSG00000182903
ZNF112	ENSG00000062370
TUBA8	ENSG00000183785
ZNF667	ENSG00000198046
RP11-51F16.8	ENSG00000125695
PPP1R16B	ENSG00000101445
MLEC	ENSG00000110917
NRK	ENSG00000123572
BRCA1	ENSG00000012048
LIF	ENSG00000128342
ZNF268	ENSG00000090612
CEP192	ENSG00000101639
ORC3	ENSG00000135336
MAPKBP1	ENSG00000137802
TMEM182	ENSG00000170417
CCAR1	ENSG00000060339
CSRP1	ENSG00000159176
LRRC59	ENSG00000108829
MAP3K12	ENSG00000139625
SLC9A1	ENSG00000090020
ZFX	ENSG00000005889
IL4R	ENSG00000077238
YTHDF2	ENSG00000198492
NFAT5	ENSG00000102908
LIPT2	ENSG00000175536
ZNF655	ENSG00000197343
VCY1B	ENSG00000129862
MLLT11	ENSG00000213190
SCAPER	ENSG00000140386
LRRC36	ENSG00000159708
TBC1D4	ENSG00000136111
MAATS1	ENSG00000183833
CD82	ENSG00000085117
VGLL3	ENSG00000206538
SIVA1	ENSG00000184990
TRABD2A	ENSG00000186854
AK5	ENSG00000154027
ZNF250	ENSG00000196150
NA	ENSG00000198566
ZNF26	ENSG00000198393
DNAL1	ENSG00000119661
NSUN7	ENSG00000179299
TCP11L1	ENSG00000176148
ZNF814	ENSG00000204514
ARHGEF40	ENSG00000165801
C7orf63	ENSG00000105792
NCS1	ENSG00000107130
ISL2	ENSG00000159556
AQPEP	ENSG00000172901
N4BP2	ENSG00000078177
JPH4	ENSG00000092051
WDR82	ENSG00000164091
SLC35D1	ENSG00000116704
PRDM13	ENSG00000112238
IL22RA2	ENSG00000164485
SNX27	ENSG00000143376
PRMT8	ENSG00000111218
TRIM63	ENSG00000158022
EPOR	ENSG00000187266
SEC24C	ENSG00000176986
SLC6A2	ENSG00000103546
GIGYF2	ENSG00000204120
OPHN1	ENSG00000079482
C17orf107	ENSG00000205710
AQP1	ENSG00000240583
SAMD4A	ENSG00000020577
NUFIP2	ENSG00000108256
GCC2	ENSG00000135968
WBP1L	ENSG00000166272
TIMM23B	ENSG00000204152
EAPP	ENSG00000129518
RYR2	ENSG00000198626
HIF1A	ENSG00000100644
KCNB1	ENSG00000158445
NFATC2	ENSG00000101096
OLFM3	ENSG00000118733
TMEM116	ENSG00000198270
RQCD1	ENSG00000144580
CASR	ENSG00000036828
CCR5	ENSG00000160791
NWD2	ENSG00000174145
LRRC17	ENSG00000128606
PRX	ENSG00000105227
THOC7	ENSG00000163634
CCDC81	ENSG00000149201
NR2C2	ENSG00000177463
UNC5C	ENSG00000182168
IKZF5	ENSG00000095574
EARS2	ENSG00000103356
CDC14B	ENSG00000081377
NDC80	ENSG00000080986
RASSF6	ENSG00000169435
USP21	ENSG00000143258
GIMAP8	ENSG00000171115
MLH3	ENSG00000119684
SNX1	ENSG00000028528
ARID1A	ENSG00000117713
SNTN	ENSG00000188817
FAM126A	ENSG00000122591
EGR2	ENSG00000122877
LMO3	ENSG00000048540
TMEM241	ENSG00000134490
SNX7	ENSG00000162627
NLRP5	ENSG00000171487
PPP1R3G	ENSG00000219607
FAM107A	ENSG00000168309
CCL14	ENSG00000213494
KCNJ10	ENSG00000177807
SLC1A7	ENSG00000162383
MAGEC1	ENSG00000155495
SET	ENSG00000119335
FAM20B	ENSG00000116199
2015-09-04	ENSG00000108387
C3orf27	ENSG00000198685
TBC1D31	ENSG00000156787
AHCYL1	ENSG00000168710
ZNF286B	ENSG00000249459
ZNF180	ENSG00000167384
CEMIP	ENSG00000103888
ZC3H13	ENSG00000123200
SAMD14	ENSG00000167100
NCAPG	ENSG00000109805
CACNA1E	ENSG00000198216
PIP4K2B	ENSG00000141720
NCOA2	ENSG00000140396
LOXL4	ENSG00000138131
APIP	ENSG00000149089
NEK9	ENSG00000119638
LDLRAD4	ENSG00000168675
TMEM169	ENSG00000163449
CDKN2AIP	ENSG00000168564
AL589765.1	ENSG00000240510
KDM5A	ENSG00000073614
ARPC1A	ENSG00000241685
ERICH1	ENSG00000104714
MPP6	ENSG00000105926
NTPCR	ENSG00000135778
AC130352.1	ENSG00000205873
ZC3HAV1	ENSG00000105939
RAP2C	ENSG00000123728
ZNF781	ENSG00000196381
PSTK	ENSG00000179988
PFDN6	ENSG00000204220
DNM1L	ENSG00000087470
ASCC3	ENSG00000112249
MAPRE1	ENSG00000101367
ERCC6L2	ENSG00000182150
FPR3	ENSG00000187474
ANKFY1	ENSG00000185722
DEFB132	ENSG00000186458
BEND7	ENSG00000165626
LYRM9	ENSG00000232859
KIAA0226	ENSG00000145016
PIPOX	ENSG00000179761
IPO4	ENSG00000196497
AIF1L	ENSG00000126878
BCL2L2	ENSG00000129473
SLC24A4	ENSG00000140090
C11orf92	ENSG00000196167
BMP2	ENSG00000125845
SLC36A1	ENSG00000123643
CIPC	ENSG00000198894
RDH10	ENSG00000121039
MXD1	ENSG00000059728
CDH8	ENSG00000150394
ST7L	ENSG00000007341
MDM1	ENSG00000111554
ZFP90	ENSG00000184939
PHKA1	ENSG00000067177
ELMOD3	ENSG00000115459
PPP1R12C	ENSG00000125503
SHPRH	ENSG00000146414
USP8	ENSG00000138592
STRN	ENSG00000115808
TSPY3	ENSG00000228927
AGBL2	ENSG00000165923
ZNF398	ENSG00000197024
YAF2	ENSG00000015153
DTNA	ENSG00000134769
ZFP1	ENSG00000184517
FAM13B	ENSG00000031003
MDM4	ENSG00000198625
CD93	ENSG00000125810
NRG1	ENSG00000157168
SSR3	ENSG00000114850
CSNK1G1	ENSG00000169118
B3GALTL	ENSG00000187676
KRT80	ENSG00000167767
EHF	ENSG00000135373
EGLN2	ENSG00000269858
ONECUT2	ENSG00000119547
MAT2A	ENSG00000168906
G6PC2	ENSG00000152254
TNKS1BP1	ENSG00000149115
ARRDC3	ENSG00000113369
RASGRF1	ENSG00000058335
LUZP4	ENSG00000102021
PRKAB2	ENSG00000131791
ERC1	ENSG00000082805
CAPN9	ENSG00000135773
HES5	ENSG00000197921
ZNF35	ENSG00000169981
ALDH1A2	ENSG00000128918
ARFIP1	ENSG00000164144
FAM21C	ENSG00000172661
SLC44A1	ENSG00000070214
R3HDML	ENSG00000101074
SPERT	ENSG00000174015
STARD9	ENSG00000159433
FNDC4	ENSG00000115226
ZNF334	ENSG00000198185
TOM1	ENSG00000100284
EIF4E2	ENSG00000135930
TSHZ1	ENSG00000179981
FOXP2	ENSG00000128573
CD4	ENSG00000010610
THUMPD2	ENSG00000138050
CEACAM6	ENSG00000086548
LBP	ENSG00000129988
SH3BGRL2	ENSG00000198478
ZNF23	ENSG00000167377
TRAPPC10	ENSG00000160218
EPHA10	ENSG00000183317
CD22	ENSG00000012124
GABRR1	ENSG00000146276
RC3H1	ENSG00000135870
SNX13	ENSG00000071189
KPNA6	ENSG00000025800
PLXNA4	ENSG00000221866
CYP8B1	ENSG00000180432
FAM193B	ENSG00000146067
ZNF257	ENSG00000197134
RAB3B	ENSG00000169213
ZNF140	ENSG00000196387
ZNF835	ENSG00000127903
RAD21-AS1	ENSG00000253327
C17orf103	ENSG00000154035
CNTN4	ENSG00000144619
ZNF782	ENSG00000196597
LEPREL2	ENSG00000110811
SGOL1	ENSG00000129810
RNF8	ENSG00000112130
KIAA1244	ENSG00000112379
KMT2A	ENSG00000118058
GOLGB1	ENSG00000173230
PRMT5	ENSG00000100462
KRT20	ENSG00000171431
ZNF573	ENSG00000189144
WDR16	ENSG00000166596
AP003774.4	ENSG00000181908
IGSF3	ENSG00000143061
MFRP	ENSG00000259159
CCDC74A	ENSG00000163040
FN1	ENSG00000115414
ZNF570	ENSG00000171827
UBN2	ENSG00000157741
SHISA6	ENSG00000188803
LHCGR	ENSG00000138039
BDP1	ENSG00000145734
SYNE2	ENSG00000054654
ITM2A	ENSG00000078596
TNRC6A	ENSG00000090905
MAP3K2	ENSG00000169967
FAM213A	ENSG00000122378
USP9X	ENSG00000124486
CHEK2	ENSG00000183765
MKRN3	ENSG00000179455
MON2	ENSG00000061987
ELOVL6	ENSG00000170522
TDRP	ENSG00000180190
EIF2S2	ENSG00000125977
GDPD5	ENSG00000158555
PER2	ENSG00000132326
PPM1H	ENSG00000111110
RIPK1	ENSG00000137275
PTPN12	ENSG00000127947
CLLU1	ENSG00000257127
ZNF615	ENSG00000197619
PDCD1LG2	ENSG00000197646
BTBD7	ENSG00000011114
RASSF8	ENSG00000123094
RAD50	ENSG00000113522
SIAH3	ENSG00000215475
KCNIP1	ENSG00000182132
ZNF461	ENSG00000197808
MAGEC3	ENSG00000165509
SIRPB2	ENSG00000196209
ZNF3	ENSG00000166526
GABRB2	ENSG00000145864
INMT-FAM188B	ENSG00000254959
CRCP	ENSG00000241258
RNF6	ENSG00000127870
CMTR1	ENSG00000137200
ACACA	ENSG00000132142
RSPO3	ENSG00000146374
HOXC4	ENSG00000198353
AC105020.1	ENSG00000203392
PRKG1	ENSG00000185532
MOBP	ENSG00000168314
USP3	ENSG00000140455
P2RX7	ENSG00000089041
COL5A3	ENSG00000080573
TCF7	ENSG00000081059
ATP6V1C2	ENSG00000143882
XPO1	ENSG00000082898
C1orf158	ENSG00000157330
2015-03-06	ENSG00000145495
MFRP	ENSG00000235718
TDRD9	ENSG00000156414
C9orf91	ENSG00000157693
RNF213	ENSG00000173821
HHEX	ENSG00000152804
ZNF441	ENSG00000197044
MAPK1	ENSG00000100030
NUP205	ENSG00000155561
CD84	ENSG00000066294
DCLK1	ENSG00000133083
NUBP1	ENSG00000103274
RHOBTB2	ENSG00000008853
CHD9	ENSG00000177200
IFT88	ENSG00000032742
GLS2	ENSG00000135423
KMT2C	ENSG00000055609
AC090616.2	ENSG00000214708
HELLS	ENSG00000119969
ZNF84	ENSG00000198040
PPM1D	ENSG00000170836
SERTAD2	ENSG00000179833
MUC19	ENSG00000205592
CAPRIN2	ENSG00000110888
SLFN5	ENSG00000166750
IL17RD	ENSG00000144730
PCDH15	ENSG00000150275
SERBP1	ENSG00000142864
FAM21D	ENSG00000174196
SGCB	ENSG00000163069
ZNF248	ENSG00000198105
STK40	ENSG00000196182
KCNJ5	ENSG00000120457
CCDC27	ENSG00000162592
EVPLL	ENSG00000214860
HABP2	ENSG00000148702
FAM135B	ENSG00000147724
AMN1	ENSG00000151743
TMEM260	ENSG00000070269
RIMS2	ENSG00000176406
KIAA0141	ENSG00000081791
ZNF300	ENSG00000145908
LPGAT1	ENSG00000123684
KIAA1715	ENSG00000144320
FBXO43	ENSG00000156509
CD244	ENSG00000122223
TMEM154	ENSG00000170006
C15orf27	ENSG00000169758
ZHX3	ENSG00000174306
PIK3C2G	ENSG00000139144
SOBP	ENSG00000112320
PLS3	ENSG00000102024
CD44	ENSG00000026508
VCX3A	ENSG00000169059
ZKSCAN1	ENSG00000106261
ZNF471	ENSG00000196263
NCR3LG1	ENSG00000188211
CACNB3	ENSG00000167535
ADPRH	ENSG00000144843
XKRX	ENSG00000182489
TRMT2B	ENSG00000188917
BRD4	ENSG00000141867
ARHGAP1	ENSG00000175220
RNF41	ENSG00000181852
RANBP17	ENSG00000204764
TRIB3	ENSG00000101255
PLXNA2	ENSG00000076356
FAM155B	ENSG00000130054
DAAM2	ENSG00000146122
PRLR	ENSG00000113494
BLOC1S1	ENSG00000258311
FOXJ2	ENSG00000065970
ZMAT3	ENSG00000172667
TRIM66	ENSG00000166436
TMED8	ENSG00000100580
WIPF2	ENSG00000171475
GSK3B	ENSG00000082701
RNF44	ENSG00000146083
CCNDBP1	ENSG00000166946
CTDSP1	ENSG00000144579
TNS1	ENSG00000079308
ARAP2	ENSG00000047365
SIRPG	ENSG00000089012
DTL	ENSG00000143476
KSR2	ENSG00000171435
ITPRIP	ENSG00000148841
PHF19	ENSG00000119403
SCAMP2	ENSG00000140497
LRG1	ENSG00000171236
TRIM11	ENSG00000154370
DVL3	ENSG00000161202
KANSL3	ENSG00000114982
PDE4B	ENSG00000184588
MAN2A2	ENSG00000196547
RAB9B	ENSG00000123570
EFCAB14	ENSG00000159658
HS1BP3	ENSG00000118960
GLG1	ENSG00000090863
RNF144A	ENSG00000151692
FRG2	ENSG00000205097
CSNK2A2	ENSG00000070770
KIAA1958	ENSG00000165185
G3BP1	ENSG00000145907
RCC1	ENSG00000180198
MMS19	ENSG00000155229
ZNF318	ENSG00000171467
TGFBR1	ENSG00000106799
MACC1	ENSG00000183742
CHMP7	ENSG00000147457
ERBB2	ENSG00000141736
AC138430.4	ENSG00000267629
TMEM63C	ENSG00000165548
OSBP	ENSG00000110048
ATP1B2	ENSG00000129244
ATP6V0E1	ENSG00000113732
PLD5	ENSG00000180287
PHF8	ENSG00000172943
FGD1	ENSG00000102302
SSH2	ENSG00000141298
ADCY1	ENSG00000164742
MYB	ENSG00000118513
CALCOCO2	ENSG00000136436
OAS2	ENSG00000111335
ITGB1	ENSG00000150093
CARNS1	ENSG00000172508
FAM186A	ENSG00000185958
UBR1	ENSG00000159459
WNK3	ENSG00000196632
STOX2	ENSG00000173320
ROCK1	ENSG00000067900
SSR1	ENSG00000124783
ATXN7L3	ENSG00000087152
FRMD8	ENSG00000126391
FPGS	ENSG00000136877
SOS2	ENSG00000100485
ZNF93	ENSG00000184635
ALPK3	ENSG00000136383
CADM2	ENSG00000175161
SAR1B	ENSG00000152700
SNX33	ENSG00000173548
CTNND1	ENSG00000198561
LMAN2L	ENSG00000114988
SH2B3	ENSG00000111252
RNF169	ENSG00000166439
IQCG	ENSG00000114473
CBX2	ENSG00000173894
CTB-50L17.10	ENSG00000167674
PRKAA2	ENSG00000162409
POU4F1	ENSG00000152192
CRKL	ENSG00000099942
TMEM194A	ENSG00000166881
TENM1	ENSG00000009694
WHSC1L1	ENSG00000147548
VPS18	ENSG00000104142
ADD2	ENSG00000075340
LPIN1	ENSG00000134324
PAIP2B	ENSG00000124374
FAM78B	ENSG00000188859
GTF2H5	ENSG00000185068
ZNF605	ENSG00000196458
IRAK3	ENSG00000090376
ATE1	ENSG00000107669
WDR55	ENSG00000120314
UCK2	ENSG00000143179
AC110373.1	ENSG00000229450
ZNF710	ENSG00000140548
SFMBT2	ENSG00000198879
ESRRG	ENSG00000196482
HNRNPUL2-BSCL2	ENSG00000234857
KIAA2022	ENSG00000050030
TSPAN18	ENSG00000157570
SOCS2	ENSG00000120833
FBF1	ENSG00000188878
C1QTNF6	ENSG00000133466
ARL10	ENSG00000175414
SV2B	ENSG00000185518
HOXB1	ENSG00000120094
DLK2	ENSG00000171462
BRD8	ENSG00000112983
TAF9B	ENSG00000187325
PTPN9	ENSG00000169410
MAP1LC3A	ENSG00000101460
COL12A1	ENSG00000111799
NBPF10	ENSG00000163386
SIRT1	ENSG00000096717
THBS1	ENSG00000137801
TMEM167A	ENSG00000174695
RBM18	ENSG00000119446
VANGL1	ENSG00000173218
DAB2	ENSG00000153071
SUPT4H1	ENSG00000213246
SKAP1	ENSG00000141293
LINC00637	ENSG00000258735
KIAA1522	ENSG00000162522
ST8SIA3	ENSG00000177511
MORC4	ENSG00000133131
IMPDH1	ENSG00000106348
C2orf71	ENSG00000179270
ATMIN	ENSG00000166454
CASK	ENSG00000147044
C10orf54	ENSG00000107738
SLC25A37	ENSG00000147454
STAC	ENSG00000144681
INPP5J	ENSG00000185133
CAV1	ENSG00000105974
INTS3	ENSG00000143624
UBIAD1	ENSG00000120942
EXPH5	ENSG00000110723
TFEB	ENSG00000112561
MTX3	ENSG00000177034
CA5B	ENSG00000169239
TRIM46	ENSG00000163462
NR6A1	ENSG00000148200
AC079612.1	ENSG00000196758
YIPF6	ENSG00000181704
DPF3	ENSG00000205683
RIC3	ENSG00000166405
MARVELD2	ENSG00000152939
TEP1	ENSG00000129566
RP11-108K14.4	ENSG00000214279
2015-09-11	ENSG00000138758
DENND1B	ENSG00000213047
CACNG7	ENSG00000105605
PITPNA	ENSG00000174238
C15orf53	ENSG00000175779
FAM46C	ENSG00000183508
C12orf42	ENSG00000179088
PTPN4	ENSG00000088179
NTM	ENSG00000182667
RP11-429E11.3	ENSG00000179253
BAX	ENSG00000087088
SNX30	ENSG00000148158
IFNLR1	ENSG00000185436
EHD4	ENSG00000103966
PMEPA1	ENSG00000124225
ETS1	ENSG00000134954
TMEM120B	ENSG00000188735
PAX5	ENSG00000196092
LINS	ENSG00000140471
NTRK3	ENSG00000140538
CTC1	ENSG00000178971
RBFOX2	ENSG00000100320
EPB41L4B	ENSG00000095203
CAMSAP2	ENSG00000118200
NBPF15	ENSG00000243452
ZC3H6	ENSG00000188177
PAPOLG	ENSG00000115421
PGPEP1	ENSG00000130517
CPA6	ENSG00000165078
IQGAP1	ENSG00000140575
UBTD1	ENSG00000165886
ARHGAP32	ENSG00000134909
ASXL1	ENSG00000171456
PBX1	ENSG00000185630
CRISP1	ENSG00000124812
CSNK2B-LY6G5B--991	ENSG00000263020
ZFYVE26	ENSG00000072121
KIAA1671	ENSG00000197077
MATN1	ENSG00000162510
SNAI2	ENSG00000019549
TRPS1	ENSG00000104447
RAF1	ENSG00000132155
FNBP1L	ENSG00000137942
FBXO45	ENSG00000174013
BACH2	ENSG00000112182
SMEK1	ENSG00000100796
ATP7A	ENSG00000165240
ITGA3	ENSG00000005884
TRIM29	ENSG00000137699
RANBP10	ENSG00000141084
SLC22A25	ENSG00000196600
ARPP21	ENSG00000172995
PTBP1	ENSG00000011304
BSND	ENSG00000162399
AKAP1	ENSG00000121057
PDXK	ENSG00000160209
ARSB	ENSG00000113273
SLCO2A1	ENSG00000174640
CASC4	ENSG00000166734
MYH9	ENSG00000100345
MYRIP	ENSG00000170011
TSPAN9	ENSG00000011105
SNTB2	ENSG00000168807
PAPPA	ENSG00000182752
LYNX1	ENSG00000180155
NUP98	ENSG00000110713
FRG2B	ENSG00000225899
SLITRK4	ENSG00000179542
PTPN1	ENSG00000196396
KIF13A	ENSG00000137177
NRGN	ENSG00000154146
CHRNB4	ENSG00000117971
CCDC14	ENSG00000175455
OTUB1	ENSG00000167770
ZSCAN29	ENSG00000140265
SYT2	ENSG00000143858
USP13	ENSG00000058056
QSOX1	ENSG00000116260
TPRN	ENSG00000176058
FBLN7	ENSG00000144152
SRGAP2C	ENSG00000171943
ZNF587	ENSG00000198466
SPOCK2	ENSG00000107742
ERF	ENSG00000105722
COL20A1	ENSG00000101203
RCOR1	ENSG00000089902
TMEM109	ENSG00000110108
SCN4A	ENSG00000007314
LONRF1	ENSG00000154359
OSBPL3	ENSG00000070882
ANGEL1	ENSG00000013523
CALCOCO1	ENSG00000012822
EVI5	ENSG00000067208
CD96	ENSG00000153283
SCN2B	ENSG00000149575
VAMP1	ENSG00000139190
NOTCH2	ENSG00000134250
RPH3A	ENSG00000089169
HEATR1	ENSG00000119285
CHPF	ENSG00000123989
VCL	ENSG00000035403
PSKH1	ENSG00000159792
RHOU	ENSG00000116574
MAP3K4	ENSG00000085511
BMP6	ENSG00000153162
NHLRC2	ENSG00000196865
HAS2	ENSG00000170961
ETF1	ENSG00000120705
RHOA	ENSG00000067560
TMEM199	ENSG00000244045
CDKN2A	ENSG00000147889
FAM175B	ENSG00000165660
GBP4	ENSG00000162654
KDM2A	ENSG00000173120
MORN4	ENSG00000171160
SLC30A7	ENSG00000162695
FAM13A	ENSG00000138640
ZDHHC9	ENSG00000188706
DGKG	ENSG00000058866
GXYLT1	ENSG00000151233
EZH2	ENSG00000106462
MAP3K9	ENSG00000006432
TRNP1	ENSG00000253368
INO80C	ENSG00000153391
TM2D2	ENSG00000169490
SMARCD1	ENSG00000066117
PKNOX2	ENSG00000165495
MSN	ENSG00000147065
TPM3	ENSG00000143549
ATOX1	ENSG00000177556
CELF1	ENSG00000149187
CAPG	ENSG00000042493
VHL	ENSG00000134086
SLC9A6	ENSG00000198689
ADAM19	ENSG00000135074
TAOK1	ENSG00000160551
SIK2	ENSG00000170145
TP53TG3	ENSG00000183632
SV2A	ENSG00000159164
FAM204A	ENSG00000165669
PDS5A	ENSG00000121892
ALDH6A1	ENSG00000119711
CCDC36	ENSG00000173421
PLEKHG4	ENSG00000196155
IKBKG	ENSG00000073009
IFNAR2	ENSG00000159110
YWHAQ	ENSG00000134308
FAM96A	ENSG00000166797
PLP1	ENSG00000123560
MYCBP2	ENSG00000005810
TMEM181	ENSG00000146433
ARMS2	ENSG00000254636
LRRC15	ENSG00000172061
NUTM2D	ENSG00000214562
SPTY2D1	ENSG00000179119
FGFRL1	ENSG00000127418
CCDC68	ENSG00000166510
HMGN2	ENSG00000198830
MAP2K6	ENSG00000108984
MTURN	ENSG00000180354
SEMA3F	ENSG00000001617
ANXA5	ENSG00000164111
RICTOR	ENSG00000164327
PANK3	ENSG00000120137
HS3ST3B1	ENSG00000125430
SH3PXD2B	ENSG00000174705
PURB	ENSG00000146676
CCDC97	ENSG00000142039
AMMECR1	ENSG00000101935
LCP1	ENSG00000136167
CR381653.1	ENSG00000236557
NFATC4	ENSG00000100968
GRM2	ENSG00000164082
SLC35F5	ENSG00000115084
PNKD	ENSG00000127838
PROX1	ENSG00000117707
SDHAF2	ENSG00000167985
DPF2	ENSG00000133884
MS4A6A	ENSG00000110077
TMEM132B	ENSG00000139364
ONECUT3	ENSG00000205922
SIPA1L1	ENSG00000197555
TP53TG3B	ENSG00000261509
CREB1	ENSG00000118260
ETV5	ENSG00000244405
TBC1D9B	ENSG00000197226
CAMK2A	ENSG00000070808
ATP6V0B	ENSG00000117410
FAM122B	ENSG00000156504
PRTG	ENSG00000166450
ZBTB46	ENSG00000130584
CRAMP1L	ENSG00000007545
JPH3	ENSG00000154118
CHP1	ENSG00000187446
ACAA1	ENSG00000060971
MTR	ENSG00000116984
ABCD3	ENSG00000117528
FBXO40	ENSG00000163833
MYO1D	ENSG00000176658
SERP1	ENSG00000120742
SOGA1	ENSG00000149639
XPO7	ENSG00000130227
SCAP	ENSG00000114650
MAVS	ENSG00000088888
DNAJC9-AS1	ENSG00000236756
MOB3B	ENSG00000120162
LCORL	ENSG00000178177
TFDP2	ENSG00000269905
APOBEC3F	ENSG00000128394
AGBL5	ENSG00000084693
LIF	ENSG00000128342
NCMAP	ENSG00000184454
ABCF2	ENSG00000033050
KIF3B	ENSG00000101350
PTCHD1	ENSG00000165186
FETUB	ENSG00000090512
TSKU	ENSG00000182704
CERS2	ENSG00000143418
SLC9A1	ENSG00000090020
LHPP	ENSG00000107902
PITPNM3	ENSG00000091622
FZD4	ENSG00000174804
PITPNM2	ENSG00000090975
SCAMP5	ENSG00000198794
NFAT5	ENSG00000102908
CHMP2B	ENSG00000083937
AGO1	ENSG00000092847
GGA2	ENSG00000103365
RP11-664D7.4	ENSG00000248801
CHCHD5	ENSG00000125611
BBIP1	ENSG00000214413
AR	ENSG00000169083
NOTCH1	ENSG00000148400
SELM	ENSG00000198832
POLR2A	ENSG00000181222
BTG2	ENSG00000159388
KCNA1	ENSG00000111262
B4GALT1	ENSG00000086062
THEM5	ENSG00000196407
CRTAP	ENSG00000170275
RBMS2	ENSG00000076067
ABHD17B	ENSG00000107362
FAM27C	ENSG00000154537
C20orf197	ENSG00000176659
SIGLEC8	ENSG00000105366
TXLNA	ENSG00000084652
APBB3	ENSG00000113108
IMPAD1	ENSG00000104331
GRPEL2	ENSG00000164284
PPP1R13L	ENSG00000104881
FOXP3	ENSG00000049768
JPH4	ENSG00000092051
SMAD4	ENSG00000141646
B4GALNT3	ENSG00000139044
SLC35D1	ENSG00000116704
KIF26B	ENSG00000162849
ELOVL1	ENSG00000066322
PTBP3	ENSG00000119314
CBX1	ENSG00000108468
DEPTOR	ENSG00000155792
CRY2	ENSG00000121671
GPD2	ENSG00000115159
RHBDF1	ENSG00000007384
CD276	ENSG00000103855
PHLDB2	ENSG00000144824
HAL	ENSG00000084110
CTTNBP2	ENSG00000077063
GYPA	ENSG00000170180
SOX9	ENSG00000125398
WWC3	ENSG00000047644
NUFIP2	ENSG00000108256
RAPGEF2	ENSG00000109756
SLC4A7	ENSG00000033867
GOLGA6L1	ENSG00000197414
HELZ	ENSG00000198265
GIT2	ENSG00000139436
PABPC4L	ENSG00000254535
TRAF6	ENSG00000175104
AP1S1	ENSG00000106367
PARVB	ENSG00000188677
PDE8A	ENSG00000073417
C8orf37	ENSG00000156172
CREBRF	ENSG00000164463
ZFHX2	ENSG00000136367
SLC29A1	ENSG00000112759
TIRAP	ENSG00000150455
GRM1	ENSG00000152822
NRG3	ENSG00000185737
CTDSPL	ENSG00000144677
2015-03-08	ENSG00000165406
DCTN3	ENSG00000137100
PARP16	ENSG00000138617
MYO9A	ENSG00000066933
STEAP2	ENSG00000157214
NR3C2	ENSG00000151623
CLEC4F	ENSG00000152672
ANKRD12	ENSG00000101745
USP46	ENSG00000109189
ELMSAN1	ENSG00000156030
LIFR	ENSG00000113594
BCL7B	ENSG00000106635
DIAPH1	ENSG00000131504
GLI3	ENSG00000106571
MECP2	ENSG00000169057
WDR83	ENSG00000123154
HES7	ENSG00000179111
STMN2	ENSG00000104435
MTPN	ENSG00000105887
LMO3	ENSG00000048540
ABHD4	ENSG00000100439
SUPT6H	ENSG00000109111
SLC17A3	ENSG00000124564
PIM1	ENSG00000137193
SLC43A2	ENSG00000167703
DLGAP1	ENSG00000170579
CACNB1	ENSG00000067191
PDZRN3	ENSG00000121440
XPR1	ENSG00000143324
ANKS6	ENSG00000165138
LDLRAD2	ENSG00000187942
CD3EAP	ENSG00000117877
WASF2	ENSG00000158195
CR1	ENSG00000203710
ARHGDIA	ENSG00000141522
PARN	ENSG00000140694
LY6K	ENSG00000160886
ZNF100	ENSG00000197020
LANCL3	ENSG00000147036
NOL4L	ENSG00000197183
RAB11FIP5	ENSG00000135631
CYP4A22	ENSG00000162365
STAU2	ENSG00000040341
CYP2R1	ENSG00000186104
PAEP	ENSG00000122133
TRIM33	ENSG00000197323
DARS	ENSG00000115866
GOLGA6L6	ENSG00000215405
NCOA2	ENSG00000140396
MR1	ENSG00000153029
CFL2	ENSG00000165410
ADAMTSL4	ENSG00000143382
PSG4	ENSG00000243137
GINS4	ENSG00000147536
OR3A2	ENSG00000221882
TEAD1	ENSG00000187079
NEK9	ENSG00000119638
BAZ2A	ENSG00000076108
CHIC1	ENSG00000204116
APOBEC3D	ENSG00000243811
SCHIP1	ENSG00000151967
SOS1	ENSG00000115904
WDTC1	ENSG00000142784
JAK3	ENSG00000105639
YWHAZ	ENSG00000164924
ERAL1	ENSG00000132591
CRELD1	ENSG00000163703
NAA30	ENSG00000139977
RFX3	ENSG00000080298
AC130352.1	ENSG00000205873
VTI1A	ENSG00000151532
ZNF592	ENSG00000166716
RNFT1	ENSG00000189050
PTPRG	ENSG00000144724
PDE2A	ENSG00000186642
ARSD	ENSG00000006756
CUX1	ENSG00000257923
FAM219A	ENSG00000164970
SLC35B2	ENSG00000157593
AC015804.1	ENSG00000204283
FAM120C	ENSG00000184083
EEPD1	ENSG00000122547
SOX6	ENSG00000110693
KMT2D	ENSG00000167548
SEPN1	ENSG00000162430
LRRC7	ENSG00000033122
SKIV2L	ENSG00000204351
DCX	ENSG00000077279
PEA15	ENSG00000162734
ZNF672	ENSG00000171161
IPO4	ENSG00000196497
ABHD1	ENSG00000143994
CASP9	ENSG00000132906
VIPAS39	ENSG00000151445
ELMOD1	ENSG00000110675
CS	ENSG00000062485
CELF6	ENSG00000140488
NLGN2	ENSG00000169992
GMPPB	ENSG00000173540
PIK3C2A	ENSG00000011405
AHCYL2	ENSG00000158467
NBPF3	ENSG00000142794
CACNA1C	ENSG00000151067
CCDC136	ENSG00000128596
TOMM34	ENSG00000025772
ADNP	ENSG00000101126
AC138035.2	ENSG00000238035
PNPO	ENSG00000108439
STRN	ENSG00000115808
SP1	ENSG00000185591
DAB2IP	ENSG00000136848
JAG1	ENSG00000101384
RBPJ	ENSG00000168214
APBB1	ENSG00000166313
TSPYL4	ENSG00000187189
C21orf90	ENSG00000182912
REPS2	ENSG00000169891
ERC1	ENSG00000082805
DESI1	ENSG00000100418
RNF165	ENSG00000141622
PRIMA1	ENSG00000175785
CASP10	ENSG00000003400
NFIB	ENSG00000147862
CHMP4A	ENSG00000254505
TP53TG3C	ENSG00000205457
RIMBP2	ENSG00000060709
USP14	ENSG00000101557
EPM2AIP1	ENSG00000178567
TCTA	ENSG00000145022
RPL37A	ENSG00000197756
CD5L	ENSG00000073754
CAPN1	ENSG00000014216
TARBP2	ENSG00000139546
PABPN1	ENSG00000100836
PCDH19	ENSG00000165194
ZNF609	ENSG00000180357
AKAP13	ENSG00000170776
VASP	ENSG00000125753
CD300LG	ENSG00000161649
CYP8B1	ENSG00000180432
KIAA0355	ENSG00000166398
PRUNE	ENSG00000143363
DDA1	ENSG00000130311
IL17RE	ENSG00000163701
SAMD4B	ENSG00000179134
ST8SIA2	ENSG00000140557
LRGUK	ENSG00000155530
LETMD1	ENSG00000050426
KIF18B	ENSG00000186185
GUF1	ENSG00000151806
RLIM	ENSG00000131263
IL6ST	ENSG00000134352
NYNRIN	ENSG00000205978
COQ10A	ENSG00000135469
EGFLAM	ENSG00000164318
C8orf22	ENSG00000168333
TRIM21	ENSG00000132109
TPP1	ENSG00000166340
MECOM	ENSG00000085276
XPO4	ENSG00000132953
FBXO22	ENSG00000167196
NES	ENSG00000132688
C2orf91	ENSG00000205086
NECAB3	ENSG00000125967
RAB22A	ENSG00000124209
UHMK1	ENSG00000152332
EML6	ENSG00000214595
AAK1	ENSG00000115977
TNRC6A	ENSG00000090905
TMEM201	ENSG00000188807
CCDC80	ENSG00000091986
SNX6	ENSG00000129515
HHLA3	ENSG00000197568
LSM12	ENSG00000161654
MLXIP	ENSG00000175727
IL17RC	ENSG00000163702
TRIM44	ENSG00000166326
LRP3	ENSG00000130881
PPM1B	ENSG00000138032
PTPN12	ENSG00000127947
ANTXR2	ENSG00000163297
SGSM2	ENSG00000141258
TUB	ENSG00000166402
PPIG	ENSG00000138398
ATP2A2	ENSG00000174437
AP1M2	ENSG00000129354
AL136115.1	ENSG00000212673
NCOA4	ENSG00000138293
NBPF24	ENSG00000203836
KIF1C	ENSG00000129250
PRKD1	ENSG00000184304
PAPSS2	ENSG00000198682
UBE2W	ENSG00000104343
PDE7A	ENSG00000205268
PALM2	ENSG00000243444
SLC12A5	ENSG00000124140
SIRPB2	ENSG00000196209
SUFU	ENSG00000107882
FAM134A	ENSG00000144567
ABCC5	ENSG00000114770
CYP2B6	ENSG00000197408
DLST	ENSG00000119689
C10orf67	ENSG00000179133
CAMK1D	ENSG00000183049
IGDCC4	ENSG00000103742
SEC31B	ENSG00000075826
HDAC8	ENSG00000147099
PFKL	ENSG00000141959
GLIS3	ENSG00000107249
CNOT6L	ENSG00000138767
RYBP	ENSG00000163602
C10orf76	ENSG00000120029
ITPR3	ENSG00000096433
COL5A3	ENSG00000080573
ZNF618	ENSG00000157657
FAM227A	ENSG00000184949
TANC2	ENSG00000170921
SCNN1A	ENSG00000111319
ZC3H4	ENSG00000130749
ATL3	ENSG00000184743
SLC35F6	ENSG00000213699
ZSWIM8	ENSG00000214655
C14orf2	ENSG00000156411
CAP1	ENSG00000131236
ADAMTS9	ENSG00000163638
LRRC49	ENSG00000137821
HLF	ENSG00000108924
BBX	ENSG00000114439
DCAF16	ENSG00000163257
RAB27A	ENSG00000069974
AMER1	ENSG00000184675
RAP1GAP2	ENSG00000132359
SRF	ENSG00000112658
NFATC1	ENSG00000131196
CSF1	ENSG00000184371
LHFPL4	ENSG00000156959
TET2	ENSG00000168769
SYNGR1	ENSG00000100321
AP3M1	ENSG00000185009
KMT2C	ENSG00000055609
CDK16	ENSG00000102225
APLN	ENSG00000171388
LPCAT3	ENSG00000111684
ULK2	ENSG00000083290
SNX17	ENSG00000115234
SPIRE2	ENSG00000204991
VAT1	ENSG00000108828
PARK2	ENSG00000185345
CASC3	ENSG00000108349
CAPRIN2	ENSG00000110888
SETD1A	ENSG00000099381
WDR83OS	ENSG00000105583
ZNRF3	ENSG00000183579
ARHGEF26	ENSG00000114790
FSTL4	ENSG00000053108
CAMK1G	ENSG00000008118
DNAJC2	ENSG00000105821
ATF7	ENSG00000170653
TP53TG3D	ENSG00000205456
CBX5	ENSG00000094916
KCNJ5	ENSG00000120457
TNKS	ENSG00000173273
MXRA7	ENSG00000182534
C9orf152	ENSG00000188959
SMOX	ENSG00000088826
KCND2	ENSG00000184408
AC092329.1	ENSG00000213971
BAZ2B	ENSG00000123636
TGFBR2	ENSG00000163513
SCN8A	ENSG00000196876
GPRIN3	ENSG00000185477
HIVEP3	ENSG00000127124
MED22	ENSG00000148297
STRADA	ENSG00000266173
RPL15	ENSG00000174748
ZBTB47	ENSG00000114853
MBOAT2	ENSG00000143797
RAB5B	ENSG00000111540
STX2	ENSG00000111450
PICK1	ENSG00000100151
TTC5	ENSG00000136319
SLC6A13	ENSG00000010379
ITIH5	ENSG00000123243
ERBB4	ENSG00000178568
EFCAB4B	ENSG00000130038
SUV39H1	ENSG00000101945
BCL2L11	ENSG00000153094
RHOG	ENSG00000177105
FAM117A	ENSG00000121104
MED8	ENSG00000159479
ZMYM3	ENSG00000147130
CCDC144NL	ENSG00000205212
GNAI1	ENSG00000127955
PDGFRB	ENSG00000113721
RPS6KB1	ENSG00000108443
NDUFB4	ENSG00000065518
SERPINA1	ENSG00000197249
CD47	ENSG00000196776
ERI1	ENSG00000104626
CAMTA2	ENSG00000108509
XYLT1	ENSG00000103489
PFKFB3	ENSG00000170525
TTC9	ENSG00000133985
ZNF581	ENSG00000171425
EDIL3	ENSG00000164176
EFNA1	ENSG00000169242
GRIK3	ENSG00000163873
SNX12	ENSG00000147164
VAMP3	ENSG00000049245
CTDSP2	ENSG00000175215
BRD4	ENSG00000141867
