# Supplementary material for: Exosomal miR-940 maintains SRC-mediated oncogenic activity in cancer cells: a possible role for exosomal disposal of tumor suppressor miRNAs
Source: Oncotarget. 2017 Feb 20;8(12):20145–64. doi: 10.18632/oncotarget.15525 (PMC5386751; doi:10.18632/oncotarget.15525)
Supplement: Supplementary file 5 [file oncotarget-08-20145-s005.xlsx]

## Sheet: Sheet1
Category	Term	Count	PValue	Genes
KEGG_PATHWAY	Adherens junction (hsa04520)	20	1.47845e-09	ENSG00000070770, ENSG00000106799,ENSG00000141736 , ENSG00000198561,ENSG00000196628,ENSG00000184009,ENSG00000140575,ENSG00000019549,ENSG00000196396, ENSG00000035403, ENSG00000067560, ENSG00000087095, ENSG00000141646, ENSG00000158195, ENSG00000151422, ENSG00000006607, ENSG00000081059, ENSG00000100030, ENSG00000163513, ENSG00000110400
KEGG_PATHWAY	Hypertrophic cardiomyopathy (HCM) (hsa05410)	18	2.83505e-07	ENSG00000157445, ENSG00000105855, ENSG00000144668, ENSG00000162409, ENSG00000105605, ENSG00000184009, ENSG00000005884, ENSG00000143549, ENSG00000198626, ENSG00000067191, ENSG00000151067, ENSG00000131791, ENSG00000092969, ENSG00000160789, ENSG00000174437, ENSG00000165995, ENSG00000163069, ENSG00000167535
KEGG_PATHWAY	Chronic myeloid leukemia (hsa05220)	16	3.03707e-07	ENSG00000106799, ENSG00000100485, ENSG00000007968, ENSG00000099942, ENSG00000051382, ENSG00000132155, ENSG00000147889, ENSG00000073009, ENSG00000104365, ENSG00000141646, ENSG00000115904, ENSG00000092969, ENSG00000085276, ENSG00000173039, ENSG00000100030, ENSG00000163513
KEGG_PATHWAY	Pathways in cancer (hsa05200)	47	7.18747e-07	ENSG00000082701, ENSG00000161202, ENSG00000106799, ENSG00000141736, ENSG00000165197, ENSG00000100485, ENSG00000007968, ENSG00000099942, ENSG00000196628, ENSG00000051382ENSG00000185920, ENSG00000164161, ENSG00000087088, ENSG00000134954, ENSG00000164930, ENSG00000132155, ENSG00000005884, ENSG00000067560, ENSG00000147889, ENSG00000143549, ENSG00000134086, ENSG00000073009, ENSG00000104365, ENSG000001…
KEGG_PATHWAY	Prostate cancer (hsa05215)	17	2.39724e-06	ENSG00000082701, ENSG00000141736, ENSG00000100485, ENSG00000007968, ENSG00000196628, ENSG00000051382, ENSG00000132155, ENSG00000073009, ENSG00000104365, ENSG00000169083, ENSG00000115904, ENSG00000132906, ENSG00000182158, ENSG00000173039, ENSG00000081059, ENSG00000100030, ENSG00000113721
KEGG_PATHWAY	Shigellosis (hsa05131)	14	2.39724e-06	ENSG00000067900, ENSG00000099942, ENSG00000184009, ENSG00000035403, ENSG00000073009, ENSG00000104365, ENSG00000131504, ENSG00000158195, ENSG00000241685, ENSG00000160201, ENSG00000173039, ENSG00000100030, ENSG00000177105, ENSG00000026508
KEGG_PATHWAY	Dilated cardiomyopathy (hsa05414)	17	1.15134e-05	ENSG00000157445, ENSG00000164742, ENSG00000105855, ENSG00000144668, ENSG00000105605, ENSG00000184009, ENSG00000005884, ENSG00000143549, ENSG00000198626, ENSG00000067191, ENSG00000151067, ENSG00000092969, ENSG00000160789, ENSG00000174437, ENSG00000165995,ENSG00000163069, ENSG00000167535
KEGG_PATHWAY	Colorectal cancer (hsa05210)	13	2.07083e-05	ENSG00000082701, ENSG00000106799, ENSG00000196628, ENSG00000051382, ENSG00000087088, ENSG00000132155, ENSG00000067560, ENSG00000141646, ENSG00000132906, ENSG00000092969, ENSG00000081059, ENSG00000100030, ENSG00000163513
KEGG_PATHWAY	Pancreatic cancer (hsa05212)	15	3.81703e-05	ENSG00000106799, ENSG00000141736, ENSG00000165197, ENSG00000007968, ENSG00000051382, ENSG00000132155, ENSG00000147889, ENSG00000073009, ENSG00000104365, ENSG00000141646, ENSG00000132906, ENSG00000092969, ENSG00000173039, ENSG00000100030, ENSG00000163513
KEGG_PATHWAY	Dorso-ventral axis formation (hsa04320)	7	5.34579e-05	ENSG00000100485, ENSG00000134954, ENSG00000134250, ENSG00000148400, ENSG00000115904, ENSG00000100030, ENSG00000204991
KEGG_PATHWAY	MAPK signaling pathway (hsa04010)	37	5.50958e-05	ENSG00000106799, ENSG00000157445, ENSG00000100485, ENSG00000099942, ENSG00000105605, ENSG00000113319, ENSG00000132155, ENSG00000085511, ENSG00000173327, ENSG00000160551, ENSG00000073009, ENSG00000108984, ENSG00000100968, ENSG00000104365, ENSG00000087095, ENSG00000139625, ENSG00000109756, ENSG00000101096, ENSG00000175104, ENSG00000067191, ENSG00000198216, ENSG00000115904, ENSG00000151067, ENSG0000…
KEGG_PATHWAY	Basal cell carcinoma (hsa05217)	11	7.47048e-05	ENSG00000082701, ENSG00000161202, ENSG00000196628, ENSG00000185920, ENSG00000164161, ENSG00000164930, ENSG00000174804, ENSG00000106571, ENSG00000125845, ENSG00000107882, ENSG00000081059
KEGG_PATHWAY	Arrhythmogenic right ventricular cardiomyopathy (ARVC) (hsa05412)	17	8.80949e-05	ENSG00000170558, ENSG00000157445, ENSG00000105855, ENSG00000144668, ENSG00000196628, ENSG00000105605, ENSG00000184009, ENSG00000005884, ENSG00000198626, ENSG00000067191, ENSG00000151067, ENSG00000160789, ENSG00000174437, ENSG00000165995, ENSG00000081059, ENSG00000163069, ENSG00000167535
KEGG_PATHWAY	ErbB signaling pathway (hsa04012)	14	0.000141102	ENSG00000082701, ENSG00000141736, ENSG00000100485, ENSG00000099942, ENSG00000051382, ENSG00000132155, ENSG00000070808, ENSG00000185737, ENSG00000115904, ENSG00000157168, ENSG00000100030, ENSG00000143322, ENSG00000178568, ENSG00000108443
KEGG_PATHWAY	Neurotrophin signaling pathway (hsa04722)	19	0.000141102	ENSG00000082701, ENSG00000100485, ENSG00000111252, ENSG00000099942, ENSG00000090376, ENSG00000051382, ENSG00000087088, ENSG00000140538, ENSG00000132155, ENSG00000067560, ENSG00000104365, ENSG00000070808, ENSG00000175104, ENSG00000141522, ENSG00000115904, ENSG00000134070, ENSG00000173039, ENSG00000100030, ENSG00000197442
KEGG_PATHWAY	Renal cell carcinoma (hsa05211)	13	0.000183263	ENSG00000165197, ENSG00000100485, ENSG00000099942, ENSG00000051382, ENSG00000134954, ENSG00000132155, ENSG00000134086, ENSG00000100644, ENSG00000115904, ENSG00000269858, ENSG00000092969, ENSG00000117394, ENSG00000100030
KEGG_PATHWAY	B cell receptor signaling pathway (hsa04662)	14	0.000189608	ENSG00000082701, ENSG00000100485 , ENSG00000051382 , ENSG00000132155 , ENSG00000073009, ENSG00000100968 , ENSG00000104365 , ENSG00000102908 , ENSG00000101096 , ENSG00000115904, ENSG00000012124 , ENSG00000173039 , ENSG00000100030 , ENSG00000131196
KEGG_PATHWAY	Acute myeloid leukemia (hsa05221)	12	0.000189608	ENSG00000100485, ENSG00000196628, ENSG00000051382, ENSG00000132155, ENSG00000073009, ENSG00000104365, ENSG00000157404, ENSG00000115904, ENSG00000173039, ENSG00000081059, ENSG00000100030, ENSG00000108443
KEGG_PATHWAY	Bacterial invasion of epithelial cells (hsa05100)	13	0.000216972	ENSG00000099942, ENSG00000051382, ENSG00000105974, ENSG00000184009, ENSG00000035403, ENSG00000067560, ENSG00000158195, ENSG00000241685, ENSG00000087470, ENSG00000115414, ENSG00000114790, ENSG00000177105, ENSG00000166333
KEGG_PATHWAY	Endometrial cancer (hsa05213)	11	0.000216972	ENSG00000082701, ENSG00000141736, ENSG00000100485, ENSG00000196628, ENSG00000051382, ENSG00000132155, ENSG00000115904, ENSG00000132906, ENSG00000081059, ENSG00000100030, ENSG00000166333
KEGG_PATHWAY	Hepatitis B (hsa05161)	24	0.000290995	ENSG00000106799, ENSG00000007968, ENSG00000051382, ENSG00000087088, ENSG00000132155, ENSG00000073009, ENSG00000134308, ENSG00000100968, ENSG00000104365, ENSG00000088888, ENSG00000102908, ENSG00000141646, ENSG00000101096, ENSG00000150455, ENSG00000122877, ENSG00000164924, ENSG00000132906, ENSG00000092969, ENSG00000003400, ENSG00000182158, ENSG00000166888, ENSG00000173039, ENSG00000100030, ENSG0000…
KEGG_PATHWAY	HTLV-I infection (hsa05166)	34	0.000290995	ENSG00000148229, ENSG00000082701, ENSG00000161202, ENSG00000106799, ENSG00000164742, ENSG00000118513, ENSG00000007968, ENSG00000051382, ENSG00000087088, ENSG00000134954, ENSG00000164930, ENSG00000100219, ENSG00000204252, ENSG00000147889, ENSG00000073009, ENSG00000177084, ENSG00000100968, ENSG00000120837, ENSG00000104365, ENSG00000174804, ENSG00000102908, ENSG00000141646, ENSG00000101096, ENSG0000…
KEGG_PATHWAY	mTOR signaling pathway (hsa04150)	12	0.000364723	ENSG00000025039, ENSG00000165197, ENSG00000162409, ENSG00000051382, ENSG00000164327, ENSG00000104365, ENSG00000100644, ENSG00000135930, ENSG00000100030, ENSG00000083290, ENSG00000266173, ENSG00000108443
KEGG_PATHWAY	Lysine degradation (hsa00310)	9	0.000557544	ENSG00000147548, ENSG00000181555, ENSG00000167548, ENSG00000179761, ENSG00000118058, ENSG00000119689, ENSG00000055609, ENSG00000099381, ENSG00000101945
KEGG_PATHWAY	Focal adhesion (hsa04510)	27	0.000557544	ENSG00000082701, ENSG00000141736, ENSG00000165197, ENSG00000067900, ENSG00000100485, ENSG00000105855, ENSG00000144668, ENSG00000099942, ENSG00000137801, ENSG00000051382, ENSG00000186340, ENSG00000105974, ENSG00000184009 , ENSG00000132155, ENSG00000005884, ENSG00000035403, ENSG00000067560, ENSG00000188677, ENSG00000131504, ENSG00000115904, ENSG00000058335, ENSG00000125753, ENSG00000115414, ENSG000…
KEGG_PATHWAY	Regulation of actin cytoskeleton (hsa04810)	28	0.000557544	ENSG00000102302, ENSG00000141298, ENSG00000067900, ENSG00000100485, ENSG00000105855, ENSG00000144668, ENSG00000099942, ENSG00000084112, ENSG00000051382, ENSG00000184009, ENSG00000140575, ENSG00000132155, ENSG00000005884, ENSG00000100345, ENSG00000156299, ENSG00000035403, ENSG00000067560, ENSG00000147065, ENSG00000090020, ENSG00000131504, ENSG00000158195, ENSG00000141720, ENSG00000165410, ENSG0000…
KEGG_PATHWAY	Selenocompound metabolism (hsa00450)	5	0.000947593	ENSG00000137944, ENSG00000197763, ENSG00000116984, ENSG00000179988, ENSG00000198682
KEGG_PATHWAY	Vitamin B6 metabolism (hsa00750)	2	0.000989807	ENSG00000160209, ENSG00000108439
KEGG_PATHWAY	Gap junction (hsa04540)	15	0.00121675	ENSG00000164742, ENSG00000100485, ENSG00000123416, ENSG00000132155, ENSG00000176014, ENSG00000183785, ENSG00000167553, ENSG00000152822, ENSG00000115904, ENSG00000169967, ENSG00000185532, ENSG00000096433, ENSG00000100030, ENSG00000127955, ENSG00000113721
KEGG_PATHWAY	Pathogenic Escherichia coli infection (hsa05130)	10	0.00121675	ENSG00000067900, ENSG00000123416, ENSG00000184009, ENSG00000176014, ENSG00000067560, ENSG00000134308, ENSG00000183785, ENSG00000167553, ENSG00000241685, ENSG00000164924
KEGG_PATHWAY	TGF-beta signaling pathway (hsa04350)	14	0.00141332	ENSG00000106799, ENSG00000067900, ENSG00000137801, ENSG00000186340, ENSG00000122641, ENSG00000153162, ENSG00000067560, ENSG00000141646, ENSG00000125845, ENSG00000185591, ENSG00000092969, ENSG00000100030, ENSG00000163513, ENSG00000108443
KEGG_PATHWAY	PI3K-Akt signaling pathway (hsa04151)	39	0.00426903	ENSG00000113494, ENSG00000082701, ENSG00000118513, ENSG00000165197, ENSG00000100485, ENSG00000105855, ENSG00000144668, ENSG00000162409, ENSG00000073711, ENSG00000137801, ENSG00000051382, ENSG00000186340, ENSG00000132155, ENSG00000005884, ENSG00000073009, ENSG00000159110, ENSG00000134308, ENSG00000104365, ENSG00000012048, ENSG00000077238, ENSG00000187266, ENSG00000157404, ENSG00000115904, ENSG0000…
KEGG_PATHWAY	Cardiac muscle contraction (hsa04260)	13	0.00426903	ENSG00000157445, ENSG00000129244, ENSG00000018625, ENSG00000105605, ENSG00000143549, ENSG00000198689, ENSG00000090020, ENSG00000198626, ENSG00000067191, ENSG00000151067, ENSG00000174437, ENSG00000165995, ENSG00000167535
KEGG_PATHWAY	Circadian rhythm (hsa04710)	6	0.00643436	ENSG00000162409, ENSG00000143365, ENSG00000198963, ENSG00000121671, ENSG00000131791, , ENSG00000132326
KEGG_PATHWAY	HIF-1 signaling pathway (hsa04066)	15	0.00986873	ENSG00000141736, ENSG00000165197, ENSG00000051382, ENSG00000134086, ENSG00000070808, ENSG00000100644, ENSG00000269858, ENSG00000135930, ENSG00000117394, ENSG00000141959, ENSG00000173039, ENSG00000100030, ENSG00000106366, ENSG00000108443, ENSG00000170525
KEGG_PATHWAY	Notch signaling pathway (hsa04330)	8	0.0101442	ENSG00000161202, ENSG00000134250, ENSG00000148400, ENSG00000101384, ENSG00000168214, ENSG00000197921, ENSG00000100603, ENSG00000161021
KEGG_PATHWAY	T cell receptor signaling pathway (hsa04660)	15	0.010435	ENSG00000082701, ENSG00000100485, ENSG00000051382, ENSG00000132155, ENSG00000067560, ENSG00000073009, ENSG00000100968, ENSG00000104365, ENSG00000102908, ENSG00000101096, ENSG00000115904, ENSG00000010610, ENSG00000173039, ENSG00000100030, ENSG00000131196
KEGG_PATHWAY	Thyroid cancer (hsa05216)	6	0.010435	ENSG00000196628, ENSG00000143549, ENSG00000132170, ENSG00000138293, ENSG00000081059, ENSG00000100030
KEGG_PATHWAY	Bladder cancer (hsa05219)	7	0.0124505	ENSG00000141736, ENSG00000165197, ENSG00000007968, ENSG00000137801, ENSG00000132155, ENSG00000147889, ENSG00000100030
KEGG_PATHWAY	Axon guidance (hsa04360)	18	0.0124505	ENSG00000010319, ENSG00000076356, ENSG00000082701, ENSG00000067900, ENSG00000067560, ENSG00000001617, ENSG00000100968, ENSG00000102908, ENSG00000196220, ENSG00000101096, ENSG00000182168, ENSG00000165410, ENSG00000099250, ENSG00000185033, ENSG00000100030, ENSG00000131196, ENSG00000127955, ENSG00000169242
KEGG_PATHWAY	Non-small cell lung cancer (hsa05223)	9	0.0183337	ENSG00000141736, ENSG00000100485, ENSG00000007968, ENSG00000051382, ENSG00000132155, ENSG00000147889, ENSG00000115904, ENSG00000132906, ENSG00000100030
KEGG_PATHWAY	Endocytosis (hsa04144)	24	0.0183337	ENSG00000181852, ENSG00000047365, ENSG00000106799, ENSG00000147457, ENSG00000153071, ENSG00000105974, ENSG00000103966, ENSG00000078747, ENSG00000067560, ENSG00000074319, ENSG00000083937, ENSG00000139436, ENSG00000175104, ENSG00000160791, ENSG00000157404, ENSG00000135631, ENSG00000087470, ENSG00000138592, ENSG00000092969, ENSG00000254505, ENSG00000124209, ENSG00000163513, ENSG00000111540, ENSG0000…
KEGG_PATHWAY	Insulin signaling pathway (hsa04910)	17	0.0245164	ENSG00000082701, ENSG00000100485, ENSG00000162409, ENSG00000099942, ENSG00000120833, ENSG00000051382, ENSG00000132155, ENSG00000196396, ENSG00000104365, ENSG00000115904, ENSG00000067177, ENSG00000152254, ENSG00000131791, ENSG00000135930, ENSG00000132142, ENSG00000100030, ENSG00000108443
KEGG_PATHWAY	Type II diabetes mellitus (hsa04930)	8	0.0322742	ENSG00000120833, ENSG00000051382, ENSG00000163581, ENSG00000181092, ENSG00000104365, ENSG00000198216, ENSG00000151067, ENSG00000100030
KEGG_PATHWAY	Inositol phosphate metabolism (hsa00562)	9	0.0356163	ENSG00000204084, ENSG00000051382, ENSG00000185133, ENSG00000119711, ENSG00000104331, ENSG00000241973, ENSG00000141720, ENSG00000011405, ENSG00000139144
KEGG_PATHWAY	Osteoclast differentiation (hsa04380)	16	0.0370014	ENSG00000089012, ENSG00000106799, ENSG00000051382, ENSG00000073009, ENSG00000159110, ENSG00000108984, ENSG00000104365, ENSG00000101096, ENSG00000175104, ENSG00000092969, ENSG00000132170, ENSG00000173039, ENSG00000100030, ENSG00000131196, ENSG00000184371, ENSG00000163513
KEGG_PATHWAY	Wnt signaling pathway (hsa04310)	18	0.0425096	ENSG00000146122, ENSG00000082701, ENSG00000161202, ENSG00000070770, ENSG00000067900, ENSG00000196628, ENSG00000173218, ENSG00000164930, ENSG00000067560, ENSG00000100968, ENSG00000070808, ENSG00000087095, ENSG00000174804, ENSG00000102908, ENSG00000141646, ENSG00000101096, ENSG00000081059, ENSG00000131196
