# Supplementary material for: Exosomal miR-940 maintains SRC-mediated oncogenic activity in cancer cells: a possible role for exosomal disposal of tumor suppressor miRNAs
Source: Oncotarget. 2017 Feb 20;8(12):20145–64. doi: 10.18632/oncotarget.15525 (PMC5386751; doi:10.18632/oncotarget.15525)
Supplement: Supplementary file 6 [file oncotarget-08-20145-s006.xlsx]

## Sheet: Sheet1
barcode	OS Status (ALIVE=0, DEAD=1)	OS Months	Neoplasm.American.Joint.Committee.on.Cancer.Clinical.Group.Stage	miR-940 MIMAT0004983 log2 miRNASeq	levels miR-940 MIMAT0004983
TCGA-04-1336	0	49.11	Stage IIIB	4.81251	high
TCGA-04-1337	1	2	Stage IIIC	2.85718	low
TCGA-04-1341	0	1.08	NA	5.21673	high
TCGA-04-1342	1	18.5	Stage IV	5.08158	high
TCGA-04-1343	1	11.86	Stage IV	5.48518	high
TCGA-04-1346	0	65.47	Stage IIIC	4.71315	high
TCGA-04-1347	0	63.04	Stage IV	6.86126	high
TCGA-04-1348	1	48.72	Stage IIIB	4.67024	high
TCGA-04-1349	1	21.55	Stage IV	4.757	high
TCGA-04-1350	1	63.93	Stage IIIC	2.48959	low
TCGA-04-1356	1	49.24	Stage IIC	4.85205	high
TCGA-04-1357	0	NA	Stage IIIB	4.44461	high
TCGA-04-1361	0	32.49	Stage IIIB	6.28242	high
TCGA-04-1362	1	44.28	Stage IIC	4.73896	high
TCGA-04-1364	1	33.64	Stage IIIC	5.97742	high
TCGA-04-1365	0	76.51	Stage IIIB	6.54772	high
TCGA-04-1367	0	103.32	Stage IIIC	4.74128	high
TCGA-04-1514	1	56.5	Stage IIIA	4.41927	high
TCGA-04-1517	1	19.97	Stage IIIC	4.18666	low
TCGA-04-1519	0	0.79	Stage IIIC	3.56893	low
TCGA-04-1525	1	38.34	Stage IIIC	4.53429	high
TCGA-04-1530	1	118.99	Stage IIIC	5.21321	high
TCGA-04-1536	1	29.07	Stage IV	3.70579	low
TCGA-04-1542	1	84.13	Stage IIIB	3.91347	low
TCGA-04-1638	1	55.39	Stage IV	2.77667	low
TCGA-04-1646	1	27.86	Stage IIIC	2.66209	low
TCGA-04-1648	1	28.61	Stage IIIC	4.3035	low
TCGA-04-1649	0	64.59	Stage IIIC	2.39979	low
TCGA-04-1651	1	36.2	Stage IIIC	5.40371	high
TCGA-04-1652	1	31.83	Stage IIIC	1.80145	low
TCGA-04-1654	1	47.67	Stage IIIC	2.38252	low
TCGA-04-1655	1	45.34	Stage IIIB	4.56412	high
TCGA-09-0364	1	29.14	Stage IIC	5.10047	high
TCGA-09-0366	1	57.72	Stage IIIC	3.53386	low
TCGA-09-0367	1	17.97	Stage IIIC	3.88821	low
TCGA-09-1661	1	38.4	Stage IIIC	3.7422	low
TCGA-09-1662	1	89.26	Stage IV	4.43259	high
TCGA-09-1665	1	41.59	Stage IIIC	6.07223	high
TCGA-09-1666	0	57.56	Stage IIIC	1.49322	low
TCGA-09-1667	0	61.83	Stage IIC	3.87447	low
TCGA-09-1668	0	55.32	Stage IIIC	5.95244	high
TCGA-09-1669	0	30.49	Stage IIIA	4.1109	low
TCGA-09-1670	0	17.97	Stage IIIA	2.82266	low
TCGA-09-1673	0	3.02	Stage IV	4.27939	low
TCGA-09-1674	0	8.54	Stage IIIC	6.60427	high
TCGA-09-2044	0	6.11	Stage IIB	3.83967	low
TCGA-09-2045	1	35.12	Stage IV	1.49911	low
TCGA-09-2048	1	4.53	Stage IIIC	4.23305	low
TCGA-09-2050	0	71.06	Stage IIA	2.58474	low
TCGA-09-2051	0	63.04	Stage IIIC	3.62734	low
TCGA-09-2053	0	39.72	Stage IIIC	3.09674	low
TCGA-09-2054	1	20.93	Stage IIIC	4.37365	high
TCGA-10-0927	1	81.8	Stage IIIC	4.2346	low
TCGA-10-0928	1	18.5	Stage IIIC	3.85377	low
TCGA-10-0930	1	34.17	Stage IIIC	2.70427	low
TCGA-10-0931	1	32.85	Stage IIIC	6.92256	high
TCGA-10-0933	1	14.65	Stage IIIC	4.81794	high
TCGA-10-0936	1	36.89	Stage IIIC	5.60656	high
TCGA-10-0938	1	20.89	Stage IIIC	5.40219	high
TCGA-13-0714	1	6.21	Stage IV	5.90827	high
TCGA-13-0720	1	44.51	Stage IIIC	3.02353	low
TCGA-13-0723	1	39.55	Stage IIIC	4.76863	high
TCGA-13-0724	1	2.73	Stage IV	5.37888	high
TCGA-13-0725	1	12.39	Stage IIIC	7.23975	high
TCGA-13-0726	1	31.18	Stage IIIC	4.7492	high
TCGA-13-0727	1	15.18	Stage IIIC	2.94604	low
TCGA-13-0730	1	17.81	Stage IIIC	5.96185	high
TCGA-13-0751	1	55.12	Stage IIIC	3.51222	low
TCGA-13-0755	1	2.5	Stage IV	4.05888	low
TCGA-13-0757	1	11.17	Stage IIIC	4.92667	high
TCGA-13-0760	1	11.53	Stage IV	5.3222	high
TCGA-13-0761	1	37.98	Stage IV	5.44233	high
TCGA-13-0762	0	111.7	Stage IIIC	4.93278	high
TCGA-13-0765	1	45.63	Stage IIIC	3.24758	low
TCGA-13-0766	1	56.67	Stage IIIC	3.64534	low
TCGA-13-0768	1	58.61	Stage IIIC	4.70333	high
TCGA-13-0791	1	40.21	Stage IIIC	4.31576	low
TCGA-13-0792	0	118.33	Stage IIIC	4.66703	high
TCGA-13-0793	0	107.19	Stage IV	7.31746	high
TCGA-13-0794	1	63.04	Stage IIIC	5.55995	high
TCGA-13-0795	1	20.34	Stage IIIC	3.21229	low
TCGA-13-0797	0	69.68	Stage IIIC	6.10743	high
TCGA-13-0799	0	83.28	Stage IIIC	3.17357	low
TCGA-13-0800	0	87.42	Stage IIIC	5.20152	high
TCGA-13-0801	1	45.96	Stage IIIC	4.86049	high
TCGA-13-0802	1	50.99	Stage IIIC	4.69675	high
TCGA-13-0803	1	43.82	Stage IIIC	4.99188	high
TCGA-13-0805	1	35.28	Stage IIIC	5.32378	high
TCGA-13-0883	1	68.89	Stage IIIC	4.20733	low
TCGA-13-0884	1	107.1	Stage IIIC	4.71367	high
TCGA-13-0885	0	111.3	Stage IIIC	5.37143	high
TCGA-13-0886	0	153.25	Stage IIIC	6.01656	high
TCGA-13-0887	1	66.62	Stage IIIC	3.59827	low
TCGA-13-0888	1	92.35	Stage IIIC	4.84036	high
TCGA-13-0889	1	95.07	Stage IV	5.62761	high
TCGA-13-0890	0	145.34	Stage IIIC	6.13802	high
TCGA-13-0891	1	102.76	Stage IV	5.32336	high
TCGA-13-0893	1	43.33	Stage IIIC	5.69478	high
TCGA-13-0894	1	49.57	Stage IIIC	4.24789	low
TCGA-13-0897	1	71.68	Stage IIIC	6.19116	high
TCGA-13-0899	1	66.1	Stage IIIC	4.73619	high
TCGA-13-0900	0	133.94	Stage IIIC	7.08004	high
TCGA-13-0901	0	19.35	Stage IIIC	4.3665	high
TCGA-13-0903	0	127.69	Stage IV	5.47049	high
TCGA-13-0904	1	50.33	Stage IIIC	0.805283	low
TCGA-13-0905	0	123.06	Stage IIIC	4.53465	high
TCGA-13-0906	0	118.89	Stage IIIC	3.47515	low
TCGA-13-0908	1	60.55	Stage IV	3.39846	low
TCGA-13-0910	0	116.56	Stage IIIC	4.91784	high
TCGA-13-0911	1	44.51	Stage IV	4.74403	high
TCGA-13-0912	1	37.61	Stage IIIC	3.96816	low
TCGA-13-0913	0	109.23	Stage IIIC	4.93839	high
TCGA-13-0916	0	58.64	Stage IIIC	4.03768	low
TCGA-13-0919	0	84.46	Stage IIIC	4.58727	high
TCGA-13-0920	1	48.75	Stage IIIC	4.70975	high
TCGA-13-0921	1	48.72	Stage IIIC	5.10951	high
TCGA-13-0923	0	83.67	Stage IIIC	4.09002	low
TCGA-13-0924	0	85.87	Stage IV	6.8283	high
TCGA-13-1403	1	77.04	Stage IIIC	5.11186	high
TCGA-13-1404	0	81.11	Stage IIIC	6.27483	high
TCGA-13-1405	1	28.52	Stage IV	4.12447	low
TCGA-13-1407	0	83.25	Stage IIIC	4.56278	high
TCGA-13-1408	1	55.19	Stage IIIC	5.17085	high
TCGA-13-1409	1	57.23	Stage IIIC	2.67736	low
TCGA-13-1410	0	80.95	Stage IV	4.43192	high
TCGA-13-1411	1	17.44	Stage IIIC	4.54941	high
TCGA-13-1412	1	32.33	Stage IV	4.25335	low
TCGA-13-1477	1	54.6	Stage IV	2.72917	low
TCGA-13-1481	1	86.99	Stage IIIC	4.71107	high
TCGA-13-1482	1	61.66	Stage IV	5.06733	high
TCGA-13-1483	1	29.4	Stage IIIC	3.97001	low
TCGA-13-1484	1	124.34	Stage IIIC	3.85896	low
TCGA-13-1485	1	20.66	Stage IV	2.63442	low
TCGA-13-1487	1	22.37	Stage IV	4.15222	low
TCGA-13-1488	1	70.76	Stage IV	3.98415	low
TCGA-13-1489	1	83.87	Stage IIIC	3.09712	low
TCGA-13-1491	1	52.4	Stage IIIC	4.60332	high
TCGA-13-1492	1	125.46	Stage IIIC	6.58935	high
TCGA-13-1494	1	93.82	Stage IV	4.38991	high
TCGA-13-1495	1	90.31	Stage IIIC	4.1097	low
TCGA-13-1496	1	4.24	Stage IIIC	4.53112	high
TCGA-13-1497	0	127.17	Stage IIIC	4.67147	high
TCGA-13-1498	1	66.1	Stage IIIC	2.24956	low
TCGA-13-1499	0	114.98	Stage IIIC	5.0707	high
TCGA-13-1500	1	13.96	Stage IIIC	2.8119	low
TCGA-13-1501	1	43.17	Stage IV	4.69794	high
TCGA-13-1504	1	34.79	Stage IIIC	4.71353	high
TCGA-13-1505	0	65.64	Stage IIIC	4.48239	high
TCGA-13-1506	1	34.13	Stage IIIC	5.78897	high
TCGA-13-1507	1	65.47	Stage IIIC	3.1728	low
TCGA-13-1509	0	80.09	Stage IV	4.69141	high
TCGA-13-1510	1	44.65	Stage IIIC	3.60005	low
TCGA-13-1511	1	54.2	Stage IV	3.25582	low
TCGA-13-1512	0	14.52	Stage IIIC	4.52731	high
TCGA-13-2060	0	77.83	Stage IV	4.33881	low
TCGA-13-A5FT	0	70.4	Stage IIIC	3.11627	low
TCGA-13-A5FU	1	8.41	Stage IV	1.27263	low
TCGA-20-0990	0	25.92	Stage IIIC	5.49463	high
TCGA-20-0991	0	26.18	Stage IIB	3.30198	low
TCGA-20-1682	0	27.5	Stage IIIC	6.62943	high
TCGA-20-1683	0	25.36	Stage IIIC	3.81715	low
TCGA-20-1684	0	19.09	Stage IIIC	4.17004	low
TCGA-20-1685	0	16.69	Stage IIIC	2.65522	low
TCGA-20-1686	0	2.92	Stage IIIC	2.89297	low
TCGA-20-1687	0	2.66	Stage IV	3.09272	low
TCGA-23-1021	1	47.5	Stage IV	5.44834	high
TCGA-23-1022	1	49.64	Stage IIIC	4.08491	low
TCGA-23-1024	0	15.37	Stage IV	4.61361	high
TCGA-23-1026	0	26.81	Stage IIIC	4.57401	high
TCGA-23-1027	1	32.06	Stage IIIC	4.5972	high
TCGA-23-1028	0	49.38	Stage IIIC	4.25722	low
TCGA-23-1029	0	8.8	Stage IIIC	3.84355	low
TCGA-23-1030	0	29.11	Stage IIIC	3.48428	low
TCGA-23-1032	1	2.76	Stage IV	4.99793	high
TCGA-23-1109	1	51.31	Stage IIIC	4.45733	high
TCGA-23-1110	0	54.47	Stage IIIC	5.18441	high
TCGA-23-1111	0	3.22	Stage IIIC	3.42911	low
TCGA-23-1113	1	31.18	Stage IV	3.77805	low
TCGA-23-1114	1	68.63	Stage IIIC	5.73493	high
TCGA-23-1118	0	85.94	Stage IIIC	5.13468	high
TCGA-23-1119	0	129.86	Stage IIIC	5.13692	high
TCGA-23-1120	0	4.27	Stage IIIC	4.95206	high
TCGA-23-1121	0	6.37	Stage IIIC	5.62559	high
TCGA-23-1122	1	39.06	Stage IIIC	3.73249	low
TCGA-23-1123	1	33.44	Stage IIIC	5.71869	high
TCGA-23-1124	1	58.08	Stage IIIC	4.84625	high
TCGA-23-1809	0	0.53	Stage IIC	5.11696	high
TCGA-23-2072	1	24.93	Stage IV	3.27975	low
TCGA-23-2077	0	115.8	Stage IIIC	3.12629	low
TCGA-23-2078	0	87.42	Stage IIIC	3.37106	low
TCGA-23-2079	0	91.59	Stage IIIC	3.78839	low
TCGA-23-2081	1	76.94	Stage IV	4.08596	low
TCGA-23-2084	1	49.8	Stage IV	3.57102	low
TCGA-24-0966	0	7.62	Stage IIIC	4.36034	high
TCGA-24-0968	1	NA	Stage IIIC	5.11133	high
TCGA-24-0970	1	11.63	Stage IIIC	5.33251	high
TCGA-24-0975	1	21.78	Stage IIIC	4.64719	high
TCGA-24-0979	1	41.52	Stage IV	5.46342	high
TCGA-24-0982	1	22.31	Stage IIIC	4.55068	high
TCGA-24-1103	1	54.07	Stage IIIC	6.15791	high
TCGA-24-1104	1	63.5	Stage IV	3.67413	low
TCGA-24-1105	1	47.37	Stage IIIC	5.41398	high
TCGA-24-1413	0	6.31	Stage IIIC	3.51866	low
TCGA-24-1416	0	6.37	Stage IV	4.44182	high
TCGA-24-1417	0	7.82	Stage IV	6.07057	high
TCGA-24-1418	0	7.98	Stage IIIC	5.28409	high
TCGA-24-1419	0	7.85	Stage IIIC	3.39665	low
TCGA-24-1422	1	0.76	Stage IIIC	4.43993	high
TCGA-24-1423	0	6.24	Stage IIIC	4.54965	high
TCGA-24-1424	0	6.01	Stage IIIC	3.61119	low
TCGA-24-1425	0	5.95	Stage IIIC	5.2249	high
TCGA-24-1426	0	5.35	Stage IIIC	4.85112	high
TCGA-24-1427	0	4.83	Stage IIIC	4.59757	high
TCGA-24-1428	0	17.38	Stage IIIC	5.1678	high
TCGA-24-1430	1	28.35	Stage IIIC	5.50189	high
TCGA-24-1431	1	18.63	Stage IIIC	4.28796	low
TCGA-24-1434	1	18.66	Stage IIIC	4.634	high
TCGA-24-1435	1	43.5	Stage IIIC	6.11332	high
TCGA-24-1436	1	8.54	Stage IIIC	6.27606	high
TCGA-24-1463	1	72.86	Stage IIIC	4.37268	high
TCGA-24-1464	1	12.45	Stage IIIC	3.05265	low
TCGA-24-1466	1	45.11	Stage IIIC	5.9875	high
TCGA-24-1467	1	105.91	Stage IIIC	2.43948	low
TCGA-24-1469	0	9.1	Stage IIIC	5.55796	high
TCGA-24-1470	0	3.45	Stage IIIB	4.42322	high
TCGA-24-1471	0	1.18	Stage IIIC	1.89382	low
TCGA-24-1474	1	22.21	Stage IIIC	5.34841	high
TCGA-24-1544	1	26.94	Stage IIIC	3.7373	low
TCGA-24-1545	1	57.36	Stage IIIC	5.56194	high
TCGA-24-1546	1	64.22	Stage IIIC	5.24038	high
TCGA-24-1548	1	16.2	Stage IIIC	4.24889	low
TCGA-24-1549	1	56.54	Stage IIIB	4.40518	high
TCGA-24-1550	1	41.03	Stage IIIC	6.5069	high
TCGA-24-1551	1	51.87	Stage IIIC	4.34268	high
TCGA-24-1552	1	41.36	Stage IIIC	3.53556	low
TCGA-24-1553	1	58.05	Stage IIIB	2.56872	low
TCGA-24-1555	1	88.44	Stage IIIC	5.4824	high
TCGA-24-1556	1	70.57	Stage IIB	2.58859	low
TCGA-24-1557	1	39.85	Stage IIIC	5.08001	high
TCGA-24-1558	1	19.51	Stage IIIC	5.77516	high
TCGA-24-1560	1	44.05	Stage IIIC	3.11109	low
TCGA-24-1562	1	45.47	Stage IIIC	3.03572	low
TCGA-24-1563	1	47.67	Stage IIIC	5.19946	high
TCGA-24-1564	1	25.85	Stage IIIC	5.61993	high
TCGA-24-1565	1	10.25	Stage IIIC	2.45077	low
TCGA-24-1567	1	17.21	Stage IIIB	5.40577	high
TCGA-24-1603	1	90.08	Stage IIIB	5.73704	high
TCGA-24-1604	1	88.3	Stage IIIC	4.36556	high
TCGA-24-1614	1	48.29	Stage IIIC	4.98188	high
TCGA-24-1616	1	38.21	Stage IIIC	7.22981	high
TCGA-24-1842	0	8.31	Stage IIIC	5.55269	high
TCGA-24-1843	0	3.48	Stage IIIC	4.52011	high
TCGA-24-1844	0	3.71	Stage IIIC	3.79748	low
TCGA-24-1845	0	3.81	Stage IIIC	2.90489	low
TCGA-24-1846	0	4.37	Stage IIIC	3.77272	low
TCGA-24-1847	0	11.27	Stage IV	5.16929	high
TCGA-24-1849	0	5.78	Stage IIIC	2.91768	low
TCGA-24-1850	0	5.52	Stage IIIC	3.75589	low
TCGA-24-1920	0	9.79	Stage IIIC	4.08914	low
TCGA-24-1923	1	22.67	Stage IIIC	1.92469	low
TCGA-24-1924	1	30.19	Stage IIIC	1.99921	low
TCGA-24-1928	1	11.04	Stage IIIC	5.40895	high
TCGA-24-1930	1	81.04	Stage IIIC	3.2714	low
TCGA-24-2019	0	4.86	Stage IIIC	3.61765	low
TCGA-24-2020	1	151.91	Stage IIIC	3.58351	low
TCGA-24-2023	1	44.81	Stage IIIA	3.85993	low
TCGA-24-2024	1	58.11	Stage IIIC	2.41398	low
TCGA-24-2026	1	34.79	Stage IIIC	1.4539	low
TCGA-24-2027	1	109.63	Stage IV	3.48045	low
TCGA-24-2029	1	14.42	Stage IIIC	3.11813	low
TCGA-24-2030	1	55.88	Stage IIIC	4.17164	low
TCGA-24-2033	1	18.46	Stage IIIC	4.28719	low
TCGA-24-2035	1	28.15	Stage IIIC	4.81908	high
TCGA-24-2038	1	44.48	Stage IIIA	0.74408	low
TCGA-24-2254	1	57.03	Stage IIIC	2.77902	low
TCGA-24-2260	1	36.14	Stage IIIB	3.59591	low
TCGA-24-2261	1	0.79	Stage IIIC	3.52759	low
TCGA-24-2262	1	0.36	Stage IIIC	3.46599	low
TCGA-24-2267	1	47.5	Stage IIB	1.92021	low
TCGA-24-2271	1	31.6	Stage IIIC	2.83186	low
TCGA-24-2280	0	70.4	Stage IIIC	3.14746	low
TCGA-24-2281	0	44.58	Stage IIA	3.60234	low
TCGA-24-2288	1	0.82	Stage IIIC	3.25024	low
TCGA-24-2289	1	67.31	Stage IV	4.8637	high
TCGA-24-2290	1	36.2	Stage IIIC	2.04496	low
TCGA-24-2293	1	16.62	NA	3.53035	low
TCGA-24-2297	1	55.81	Stage IIIC	3.12389	low
TCGA-24-2298	1	53.22	Stage IIIC	2.73817	low
TCGA-25-1312	1	1.02	Stage IV	4.91231	high
TCGA-25-1313	1	26.94	Stage IV	5.39222	high
TCGA-25-1314	1	32.98	Stage IV	3.90536	low
TCGA-25-1315	1	52	Stage IIIC	4.86602	high
TCGA-25-1316	1	42.02	Stage IIIC	2.80662	low
TCGA-25-1317	1	2	Stage IIIC	3.10499	low
TCGA-25-1318	1	34.95	Stage IIIC	5.66873	high
TCGA-25-1319	1	64.95	Stage IIIC	7.30122	high
TCGA-25-1320	1	37.94	Stage IIIC	4.95989	high
TCGA-25-1321	1	33.94	Stage IIIC	3.63568	low
TCGA-25-1322	1	2.99	Stage IV	5.51295	high
TCGA-25-1323	1	12.98	Stage IIIC	4.58457	high
TCGA-25-1324	1	34	Stage IIIC	4.43206	high
TCGA-25-1325	1	32.06	Stage IV	6.49392	high
TCGA-25-1326	1	41.03	Stage IIIC	5.08036	high
TCGA-25-1328	1	66	Stage IIIC	1.71347	low
TCGA-25-1329	1	15.01	Stage IIIC	3.27158	low
TCGA-25-1623	1	18.56	Stage IV	4.98869	high
TCGA-25-1625	1	27.6	Stage IIIC	3.9194	low
TCGA-25-1626	1	17.02	Stage IIIC	4.76993	high
TCGA-25-1627	1	12.94	Stage IIIC	2.40969	low
TCGA-25-1628	1	20.6	Stage IIIC	4.04035	low
TCGA-25-1630	1	38.17	Stage IIIC	2.564	low
TCGA-25-1631	1	0.3	Stage IIIC	3.01181	low
TCGA-25-1632	1	59.1	Stage IV	3.94068	low
TCGA-25-1633	1	62.12	Stage IIIC	5.28613	high
TCGA-25-1634	1	35.84	Stage IIIC	2.94506	low
TCGA-25-1635	1	52	Stage IIIC	4.85955	high
TCGA-25-1870	1	14.95	Stage IIIC	2.79553	low
TCGA-25-1871	1	24.97	Stage IIIC	4.79781	high
TCGA-25-1877	1	23.98	Stage IIIC	4.95655	high
TCGA-25-1878	1	84.99	Stage IIIC	4.8563	high
TCGA-25-2042	1	13.01	Stage IIIC	3.63283	low
TCGA-25-2391	1	49.01	Stage IIIC	2.53869	low
TCGA-25-2392	1	1.02	Stage IV	5.15247	high
TCGA-25-2393	1	38.01	Stage IIIC	5.72532	high
TCGA-25-2396	1	3.02	Stage IIIC	4.11313	low
TCGA-25-2397	1	11.99	Stage IV	3.33239	low
TCGA-25-2398	1	44.97	Stage IIIC	2.01824	low
TCGA-25-2399	1	19.97	Stage IIIC	3.77825	low
TCGA-25-2400	1	41.98	Stage IIIC	4.58475	high
TCGA-25-2401	1	2.96	Stage IIIC	4.81053	high
TCGA-25-2404	1	29.01	Stage IIIC	2.59928	low
TCGA-25-2408	1	30.98	Stage IV	2.51492	low
TCGA-25-2409	1	26.97	Stage IV	2.96588	low
TCGA-29-1688	1	78.84	Stage IIIC	5.2329	high
TCGA-29-1690	1	47.57	Stage IIIC	2.9708	low
TCGA-29-1691	1	48.29	Stage IIIC	3.21851	low
TCGA-29-1693	0	101.71	Stage IIIC	2.86573	low
TCGA-29-1694	1	38.99	Stage IIIC	2.1894	low
TCGA-29-1695	1	40.37	Stage IIIC	3.9201	low
TCGA-29-1696	1	33.9	Stage IIIC	3.44084	low
TCGA-29-1697	1	31.18	Stage IIIC	3.78552	low
TCGA-29-1698	0	68.27	Stage IIIC	5.43164	high
TCGA-29-1699	1	36.33	Stage IIIC	4.3227	low
TCGA-29-1701	1	16.92	Stage IIIC	3.69265	low
TCGA-29-1702	1	23.92	Stage IIIC	5.14686	high
TCGA-29-1703	1	59.63	Stage IIIC	2.32031	low
TCGA-29-1705	1	18.23	Stage IIIC	2.94312	low
TCGA-29-1707	0	41.95	Stage IIC	3.22905	low
TCGA-29-1710	1	31.24	Stage IIIC	2.97776	low
TCGA-29-1711	0	34.59	Stage IIIC	2.11604	low
TCGA-29-1761	1	17.35	Stage IIIC	3.88201	low
TCGA-29-1762	1	86.53	Stage IV	3.17282	low
TCGA-29-1763	0	66.75	Stage IIC	3.04648	low
TCGA-29-1764	0	62.88	Stage IIIC	2.82639	low
TCGA-29-1766	1	39.39	Stage IIIC	3.20689	low
TCGA-29-1768	1	31.27	Stage IV	3.69348	low
TCGA-29-1769	0	22.96	Stage IIIC	3.39039	low
TCGA-29-1770	0	24.34	Stage IIIC	3.8952	low
TCGA-29-1771	0	22.54	Stage IIIC	1.154	low
TCGA-29-1774	0	17.31	Stage IIIC	3.88548	low
TCGA-29-1776	0	11.83	Stage IIIC	3.1214	low
TCGA-29-1777	0	12.29	Stage IIIC	2.86382	low
TCGA-29-1778	0	14.91	Stage IIIC	3.25831	low
TCGA-29-1781	0	8.38	Stage IIIC	3.02922	low
TCGA-29-1783	0	7.23	Stage IIIC	2.83762	low
TCGA-29-1784	0	5.35	Stage IIIC	4.03901	low
TCGA-29-1785	1	36.27	Stage IIIC	2.9936	low
TCGA-29-2414	1	86.1	Stage IIIC	2.64752	low
TCGA-29-2425	0	64.95	Stage IIIC	3.82117	low
TCGA-29-2427	0	62.42	Stage IIIC	3.36272	low
TCGA-29-2428	0	45.07	Stage IIIC	2.45711	low
TCGA-29-A5NZ	1	35.74	Stage IIIC	3.04203	low
TCGA-30-1714	1	38.04	Stage IV	2.31146	low
TCGA-30-1718	1	51.87	Stage IIIC	1.63137	low
TCGA-30-1853	1	36.24	Stage IIIC	0.832472	low
TCGA-30-1855	1	2.46	Stage IIIC	2.50066	low
TCGA-30-1856	1	15.67	Stage IIIC	4.26553	low
TCGA-30-1857	1	0.26	Stage IV	3.85799	low
TCGA-30-1859	1	48.06	NA	2.96638	low
TCGA-30-1860	1	44.88	Stage IIIC	3.50848	low
TCGA-30-1861	1	34.76	Stage IIIC	4.22556	low
TCGA-30-1862	1	6.11	Stage IV	2.0729	low
TCGA-30-1866	1	36.6	Stage IV	2.59802	low
TCGA-30-1867	1	1.22	Stage IV	4.08781	low
TCGA-30-1880	1	57.52	Stage IIIC	3.10486	low
TCGA-30-1887	1	24.24	Stage IIIC	3.16162	low
TCGA-30-1891	1	30.03	Stage IIIC	3.42376	low
TCGA-30-1892	1	48.75	Stage IIIC	2.78887	low
TCGA-31-1944	0	45.53	Stage IIIC	2.85071	low
TCGA-31-1946	0	30.16	Stage IIIC	3.85881	low
TCGA-31-1950	0	18.76	Stage IIIC	4.77064	high
TCGA-31-1951	0	22.47	Stage IIIC	2.94719	low
TCGA-31-1953	0	6.7	Stage IIIC	4.2502	low
TCGA-31-1956	0	44.09	Stage IIIB	2.87021	low
TCGA-31-1959	0	2.2	Stage IV	4.98721	high
TCGA-36-1568	0	28.75	Stage IIIC	3.27693	low
TCGA-36-1569	0	29.07	Stage IIIC	1.89274	low
TCGA-36-1570	0	21.52	Stage IIIC	4.03382	low
TCGA-36-1571	1	22.83	Stage IIIB	4.83627	high
TCGA-36-1574	0	22.54	Stage IIIC	4.08846	low
TCGA-36-1575	0	8.54	Stage IIIB	4.35962	high
TCGA-36-1576	0	30.06	Stage IIIC	4.51606	high
TCGA-36-1577	0	25.72	Stage IIC	5.33617	high
TCGA-36-1578	0	27.83	Stage IV	4.62774	high
TCGA-36-1580	1	24.21	Stage IIIC	3.44402	low
TCGA-36-1581	0	24.67	Stage IIC	5.42319	high
TCGA-3P-A9WA	0	13.8	Stage IIB	2.93405	low
TCGA-57-1582	1	24.01	Stage IIIC	7.02501	high
TCGA-57-1583	1	11.37	Stage IIIC	2.71944	low
TCGA-57-1584	0	21.12	Stage IIIC	4.96044	high
TCGA-57-1585	1	1.74	Stage IIIC	3.27352	low
TCGA-57-1586	0	22.31	Stage IIIC	2.87613	low
TCGA-57-1993	0	25.07	Stage IIIC	3.20372	low
TCGA-57-1994	0	25	NA	3.39985	low
TCGA-59-2348	0	180.06	Stage IIIC	3.30721	low
TCGA-59-2350	1	22.31	Stage IV	4.1937	low
TCGA-59-2351	0	116.03	Stage IIIC	4.74467	high
TCGA-59-2352	1	9.4	Stage IIIC	4.16859	low
TCGA-59-2354	1	34.36	Stage IIIC	4.66288	high
TCGA-59-2355	1	2.14	Stage IV	3.71262	low
TCGA-59-2363	0	5.42	Stage IIIA	4.06232	low
TCGA-59-A5PD	1	20.5	Stage IC	3.34616	low
TCGA-5X-AA5U	0	11.86	Stage IIC	1.13526	low
TCGA-61-1724	1	20.93	Stage IIIC	1.28265	low
TCGA-61-1725	0	31.41	Stage IIIC	2.66842	low
TCGA-61-1728	0	27.86	Stage IV	2.32908	low
TCGA-61-1733	0	31.77	Stage IIIC	2.51438	low
TCGA-61-1736	1	48.75	Stage IIIC	2.3387	low
TCGA-61-1737	0	44.81	Stage IV	3.51833	low
TCGA-61-1738	1	35.78	Stage IIIC	3.26062	low
TCGA-61-1740	1	2.43	Stage IIIC	4.76903	high
TCGA-61-1741	1	33.64	Stage IIIB	3.39828	low
TCGA-61-1743	1	43.66	Stage IIC	2.06274	low
TCGA-61-1895	0	1.45	Stage IIIB	2.03906	low
TCGA-61-1899	0	8.41	Stage IIIC	0.688726	low
TCGA-61-1900	0	5.78	Stage IIIB	4.41228	high
TCGA-61-1901	1	11.4	Stage IV	2.33813	low
TCGA-61-1906	1	34.1	Stage IIIC	3.0053	low
TCGA-61-1907	0	31.27	Stage IIIC	5.21907	high
TCGA-61-1910	0	37.02	Stage IIC	2.09325	low
TCGA-61-1911	0	42.48	Stage IIA	2.81649	low
TCGA-61-1913	0	48.88	Stage IIIB	3.00384	low
TCGA-61-1914	0	56.57	Stage IIIC	4.84026	high
TCGA-61-1915	0	67.71	Stage IIC	4.1704	low
TCGA-61-1917	1	43.4	Stage IIIB	2.69289	low
TCGA-61-1918	1	15.74	Stage IV	3.42625	low
TCGA-61-1919	1	38.14	Stage IIIC	4.04281	low
TCGA-61-1995	0	2	Stage IIIC	2.55948	low
TCGA-61-1998	0	5.52	Stage IIIC	3.03295	low
TCGA-61-2000	0	14.49	Stage IIIC	2.55815	low
TCGA-61-2002	0	17.97	Stage IIIC	3.7586	low
TCGA-61-2003	0	4.01	Stage IIIC	2.27131	low
TCGA-61-2008	0	30.62	Stage IIC	4.36732	high
TCGA-61-2009	0	39.82	Stage IIIC	4.03341	low
TCGA-61-2012	0	30.62	Stage IIC	4.61776	high
TCGA-61-2016	1	1.18	Stage IIIC	3.42242	low
TCGA-61-2088	0	4.76	Stage IIIC	1.88094	low
TCGA-61-2092	0	51.68	Stage IIIC	3.55216	low
TCGA-61-2094	0	71.68	Stage IIIC	1.96547	low
TCGA-61-2095	1	61.6	Stage IIIC	1.06586	low
TCGA-61-2097	0	60.58	Stage IIC	2.11288	low
TCGA-61-2098	0	65.47	Stage IIIC	2.53308	low
TCGA-61-2101	1	55.45	Stage IIIC	3.81231	low
TCGA-61-2102	1	6.47	Stage IIIC	5.18647	high
TCGA-61-2104	0	76.81	Stage IIC	3.28867	low
TCGA-61-2109	1	20.66	Stage IIIC	2.91043	low
TCGA-61-2110	1	44.48	Stage IIIC	2.19048	low
TCGA-61-2111	0	125.66	Stage IV	3.76756	low
TCGA-61-2113	1	22.21	Stage IIC	3.42784	low
TCGA-OY-A56P	0	39.65	Stage IIIB	1.56126	low
TCGA-OY-A56Q	0	18.92	Stage IIA	0.962651	low
TCGA-VG-A8LO	1	0.79	Stage IV	2.3208	low
TCGA-WR-A838	1	9.99	Stage IIIC	2.55129	low
